# Supplementary material for: Precisely measured protein lifetimes in the mouse brain reveal differences across tissues and subcellular fractions
Source: Nat Commun. 2018 Oct 12;9:4230. doi: 10.1038/s41467-018-06519-0 (PMC6185916; doi:10.1038/s41467-018-06519-0)
Supplement: Supplementary file 3 — Supplementary Data 1 [file 41467_2018_6519_MOESM3_ESM.xlsx]

## Sheet: Info
	Note: this file comprises two sheets. This first sheet contains information on the order and the nature of the data columns. The second sheet includes the actual data presented in this work
	Num	Data Label	Data Type	Column
	1	Uniprot identifier	Identifier	A
	2	Uniprot entry name	Identifier	B
	3	Gene name(s)	Identifier	C
	4	Protein name(s)	Lifetime Measure	D
	5	Protein half-life in brain cortex homogenate control (days)	Lifetime Measure	E
	6	Protein half-life in brain cortex homogenate env. enrich. (days)	Lifetime Measure	F
	7	Protein half-life in cerebellum homogenate control (days)	Lifetime Measure	G
	8	Protein half-life in brain cortex synaptosomes control (days)	Lifetime Measure	H
	9	Protein half-life in brain cortex synaptosomes env. enrich. (days)	Lifetime Measure	I
	10	Protein half-life in cerebellum synaptosomes control (days)	Lifetime Measure	J
	11	Protein half-life in brain cortex synapt. vesicle control (days)	Lifetime Measure	K
	12	Protein half-life in brain cortex synapt. vesicle env. enrich. (days)	Lifetime Measure	L
	13	Protein half-life in cerebellum synapt. vesicle control (days)	Lifetime Measure	M
	14	Protein half-life in brain cortex homogenate control for long pulses (days)	Lifetime Measure	N
	15	Average percentile rank at longer pulsing times (percentile)	Turnover Measure	O
	16	Protein half-life in brain cortex NeuN+ neuronal nuclei (days)	Lifetime Measure	P
	17	Protein half-life in brain cortex NeuN- glial nuclei (days)	Lifetime Measure	Q
	18	Protein half-life in heart (days)	Lifetime Measure	R
	19	Protein half-life in leg Gastrocnemius muscle (days)	Lifetime Measure	S
	20	Proteins over the 95th percentile in Supp. Fig. 10	Turnover Measure	T
	21	Proteins under the 5th percentile in Supp. Fig. 10	Turnover Measure	U
	22	Protein category used in Fig. 1	Category Used	V
	23	Protein category used in Fig. 2	Category Used	W
	24	Amino acid number (length)	Protein Feature	X
	25	Protein abundance in brain cortex (average iBAQ expressed as log10+10)	Additional Measure	Y
	26	mRNA abundance in brain cortex (average as log10)	Additional Measure	Z
	27	Isoelectric point calculated as in PMID: 27769290	Bioinformatic Estimate	AA
	28	Protein disorder calculated as detailed in the online methods	Bioinformatic Estimate	AB
	29	Hydropathy (GRAVY) calculated as in PMID: 7108955	Bioinformatic Estimate	AC
	30	Conf. interval of protein half-life in brain cortex homogenate control	Lifetime Conf. Interval	AD
	31	Conf. interval of protein half-life in brain cortex homogenate env. enrich.	Lifetime Conf. Interval	AX
	32	Conf. interval of protein half-life in cerebellum homogenate control	Lifetime Conf. Interval	AE
	33	Conf. interval of protein half-life in brain cortex synaptosomes control	Lifetime Conf. Interval	AF
	34	Conf. interval of protein half-life in brain cortex synaptosomes env. enrich.	Lifetime Conf. Interval	AG
	35	Conf. interval of protein half-life in cerebellum synaptosomes control	Lifetime Conf. Interval	AH
	36	Conf. interval of protein half-life in brain cortex synapt. vesicle control	Lifetime Conf. Interval	AI
	37	Conf. interval of protein half-life in brain cortex synapt. vesicle env. enrich.	Lifetime Conf. Interval	AJ
	38	Conf. interval of protein half-life in cerebellum synapt. vesicle control	Lifetime Conf. Interval	AK
	39	Conf. interval of protein half-life in brain cortex NeuN+ neuronal nuclei	Lifetime Conf. Interval	AL
	40	Conf. interval of protein half-life in brain cortex NeuN- glial nuclei	Lifetime Conf. Interval	AM
	41	r-square of protein half-life in brain cortex homogenate control	Lifetime Coeff. of Determ.	AN
	42	r-square of protein half-life in brain cortex homogenate env. enrich.	Lifetime Coeff. of Determ.	AO
	43	r-square of protein half-life in cerebellum homogenate control	Lifetime Coeff. of Determ.	AP
	44	r-square of protein half-life in brain cortex synaptosomes control	Lifetime Coeff. of Determ.	AQ
	45	r-square of protein half-life in brain cortex synaptosomes env. enrich.	Lifetime Coeff. of Determ.	AR
	46	r-square of protein half-life in cerebellum synaptosomes control	Lifetime Coeff. of Determ.	AS
	47	r-square of protein half-life in brain cortex synapt. vesicle control	Lifetime Coeff. of Determ.	AT
	48	r-square of protein half-life in brain cortex synapt. vesicle env. enrich.	Lifetime Coeff. of Determ.	AU
	49	r-square of protein half-life in cerebellum synapt. vesicle control	Lifetime Coeff. of Determ.	AV
	50	r-square of protein half-life in brain cortex NeuN+ neuronal nuclei	Lifetime Coeff. of Determ.	AW
	51	r-square of protein half-life in brain cortex NeuN- glial nuclei	Lifetime Coeff. of Determ.	AY
	52	Points used for fitting protein half-life in brain cortex homogenate control	Lifetimes Points used for Fits	AZ
	53	Points used for fitting protein half-life in brain cortex homogenate env. enrich.	Lifetimes Points used for Fits	BA
	54	Points used for fitting protein half-life in cerebellum homogenate control	Lifetimes Points used for Fits	BB
	55	Points used for fitting protein half-life in brain cortex synaptosomes control	Lifetimes Points used for Fits	BC
	56	Points used for fitting protein half-life in brain cortex synaptosomes env. enrich.	Lifetimes Points used for Fits	BD
	57	Points used for fitting protein half-life in cerebellum synaptosomes control	Lifetimes Points used for Fits	BX
	58	Points used for fitting protein half-life in brain cortex synapt. vesicle control	Lifetimes Points used for Fits	BE
	59	Points used for fitting protein half-life in brain cortex synapt. vesicle env. enrich.	Lifetimes Points used for Fits	BF
	60	Points used for fitting protein half-life in cerebellum synapt. vesicle control	Lifetimes Points used for Fits	BG
	61	Cortex control homogenate Peptide counts (razor+unique)	MS Peptide Count (R+U)	BH
	62	Cortex control homogenate Peptide counts (unique)	MS Peptide Count (U)	BI
	63	Cortex control homogenate Sequence coverage [%]	MS sequence coverage	BJ
	64	Cortex EE homogenate Peptide counts (razor+unique)	MS Peptide Count (R+U)	BK
	65	Cortex EE homogenate Peptide counts (unique)	MS Peptide Count (U)	BL
	66	Cortex EE homogenate Sequence coverage [%]	MS sequence coverage	BM
	67	Cerebellum control homogenatePeptide counts (razor+unique)	MS Peptide Count (R+U)	BN
	68	Cerebellum control homogenatePeptide counts (unique)	MS Peptide Count (U)	BO
	69	Cerebellum control homogenateSequence coverage [%]	MS sequence coverage	BP
	70	Cortex control synaptosomes Peptide counts (razor+unique)	MS Peptide Count (R+U)	BQ
	71	Cortex control synaptosomes Peptide counts (unique)	MS Peptide Count (U)	BR
	72	Cortex control synaptosomes Sequence coverage [%]	MS sequence coverage	BS
	73	Cortex EE synaptosomes Peptide counts (razor+unique)	MS Peptide Count (R+U)	BT
	74	Cortex EE synaptosomes Peptide counts (unique)	MS Peptide Count (U)	BU
	75	Cortex EE synaptosomes Sequence coverage [%]	MS sequence coverage	BV
	76	Cerebellum control synaptosomes Peptide counts (razor+unique)	MS Peptide Count (R+U)	BW
	77	Cerebellum control synaptosomes Peptide counts (unique)	MS Peptide Count (U)	BY
	78	Cerebellum control synaptosomes Sequence coverage [%]	MS sequence coverage	BZ
	79	Cortex control synaptic vesicles Peptide counts (razor+unique)	MS Peptide Count (R+U)	CA
	80	Cortex control synaptic vesicles Peptide counts (unique)	MS Peptide Count (U)	CB
	81	Cortex control synaptic vesicles Sequence coverage [%]	MS sequence coverage	CC
	82	Cortex EE SVs Peptide counts (razor+unique)	MS Peptide Count (R+U)	CD
	83	Cortex EE SVs Peptide counts (unique)	MS Peptide Count (U)	CX
	84	Cortex EE SVs Sequence coverage [%]	MS sequence coverage	CE
	85	Cerebellum control SVs Peptide counts (razor+unique)	MS Peptide Count (R+U)	CF
	86	Cerebellum control SVs Peptide counts (unique)	MS Peptide Count (U)	CG
	87	Cerebellum control SVs Sequence coverage [%]	MS sequence coverage	CH

## Sheet: Data
Uniprot identifier	Uniprot entry name	Gene name(s)	Protein name(s)	Protein half-life in brain cortex homogenate control (days)	Protein half-life in brain cortex homogenate env. enrich. (days)	Protein half-life in cerebellum homogenate control (days)	Protein half-life in brain cortex synaptosomes control (days)	Protein half-life in brain cortex synaptosomes env. enrich. (days)	Protein half-life in cerebellum synaptosomes control (days)	Protein half-life in brain cortex synapt. vesicle control (days)	Protein half-life in brain cortex synapt. vesicle env. enrich. (days)	Protein half-life in cerebellum synapt. vesicle control (days)	Protein half-life in brain cortex homogenate control for long pulses (days)	Average percentile rank at longer pulsing times (percentile)	Protein half-life in brain cortex NeuN+ neuronal nuclei (days)	Protein half-life in brain cortex NeuN- glial nuclei (days)	Protein half-life in heart (days)	Protein half-life in leg Gastrocnemius muscle (days)	Proteins over the 95th percentile in Supp. Fig. 10	Proteins under the 5th percentile in Supp. Fig. 10	Protein category used in Fig. 1	Protein category used in Fig. 2	Amino acid number (length)	Protein abundance in brain cortex (average iBAQ expressed as log10+10)	mRNA abundance in brain cortex (average as log10)	Isoelectric point calculated as in PMID: 27769290	Protein disorder calculated as detailed in the online methods	Hydropathy (GRAVY) calculated as in PMID: 7108955	Conf. interval of protein half-life in brain cortex homogenate control	Conf. interval of protein half-life in brain cortex homogenate env. enrich.	Conf. interval of protein half-life in cerebellum homogenate control	Conf. interval of protein half-life in brain cortex synaptosomes control	Conf. interval of protein half-life in brain cortex synaptosomes env. enrich.	Conf. interval of protein half-life in cerebellum synaptosomes control	Conf. interval of protein half-life in brain cortex synapt. vesicle control	Conf. interval of protein half-life in brain cortex synapt. vesicle env. enrich.	Conf. interval of protein half-life in cerebellum synapt. vesicle control	Conf. interval of protein half-life in brain cortex NeuN+ neuronal nuclei	Conf. interval of protein half-life in brain cortex NeuN- glial nuclei	r-square of protein half-life in brain cortex homogenate control	r-square of protein half-life in brain cortex homogenate env. enrich.	r-square of protein half-life in cerebellum homogenate control	r-square of protein half-life in brain cortex synaptosomes control	r-square of protein half-life in brain cortex synaptosomes env. enrich.	r-square of protein half-life in cerebellum synaptosomes control	r-square of protein half-life in brain cortex synapt. vesicle control	r-square of protein half-life in brain cortex synapt. vesicle env. enrich.	r-square of protein half-life in cerebellum synapt. vesicle control	r-square of protein half-life in brain cortex NeuN+ neuronal nuclei
O08553	DPYL2_MOUSE	Dpysl2 Crmp2 Ulip2	Dihydropyrimidinase-related protein 2 (DRP-2) (Unc-33-like phosphoprotein 2) (ULIP-2)	26.1305	24.874	23.7212	32.9715	33.2152	24.6088	30.7887	33.0005	22.6521	26.1305	0.955	30.0897	34.1012	5.24803	0.33316	0	0	Cytoskeletal proteins	Microtubule-associated proteins	572	8.12256	3.62583	6.38	14.2	-0.267	0.361643	0.710876	0.401738	1.10013	1.23822	0.886628	0.942145	1.34869	0.726409	1.33023	2.91481	0.99657	0.988265	0.996864	0.976969	0.978337	0.980196	0.984729	0.975549	0.975549	0.975875
O35643	AP1B1_MOUSE	Ap1b1 Adtb1	AP-1 complex subunit beta-1 (Adaptor protein complex AP-1 subunit beta-1) (Adaptor-related protein complex 1 subunit beta-1) (Beta-1-adaptin) (Beta-adaptin 1) (Clathrin assembly protein complex 1 beta large chain) (Golgi adaptor HA1/AP1 adaptin beta subunit)	12.5365	12.0276	11.9303	16.9446	16.4634	15.3112	17.5253	17.1731	14.4844	12.5365	0.7575	12.1406	12.2038	3.46615	1.27438	0	0	Clathrin endocytosis apparatus		943	5.78534	3.97795	5.17	5.6	-0.038	0.240716	0.556374	0.54586	0.801225	0.906491	0.775042	0.864503	0.973515	0.645708	1.29536	0.532337	0.995477	0.988143	0.985436	0.965579	0.919815	0.973343	0.9707	0.962865	0.962865	0.946419
O54734	OST48_MOUSE	Ddost	Dolichyl-diphosphooligosaccharide--protein glycosyltransferase 48 kDa subunit (DDOST 48 kDa subunit) (Oligosaccharyl transferase 48 kDa subunit)	7.00789	5.63621	7.20082	6.53054	5.42538	8.81974	6.02156	6.22013	7.28724	7.00789	0.412	6.13566	6.4573	4.12342	11.0667	0	0	Endoplasmic reticulum		441	4.16571	3.56926	5.83	1.8	-0.012	0.466575	1.41263	0.587608	0.743859	1.24864	3.07883	0.495248	1.47216	0.550744	0.669415	0.775973	0.956149	0.961574	0.948708	0.81079	0.974802	0.676396	0.952633	0.902198	0.902198	0.956501
O55131	SEPT7_MOUSE	Sept7 Cdc10	Septin-7 (CDC10 protein homolog)	17.4884	16.0737	16.42	18.5469	15.8495	16.0776	16.0907	16.6828	14.9129	17.4884	0.8345	17.4458	17.5888	3.75205	2.8068	0	0	Cytoskeletal proteins		436	6.48583		8.57	21.3		0.575951	0.545822	0.522511	0.684219	0.955068	0.307464	0.343481	0.528812	0.265986	1.42669	1.42245	0.984057	0.986449	0.990619	0.976336	0.95646	0.994698	0.993095	0.986791	0.986791	0.954101
O55143	AT2A2_MOUSE	Atp2a2	Sarcoplasmic/endoplasmic reticulum calcium ATPase 2 (SERCA2) (SR Ca(2+)-ATPase 2) (EC 3.6.3.8) (Calcium pump 2) (Calcium-transporting ATPase sarcoplasmic reticulum type, slow twitch skeletal muscle isoform) (Endoplasmic reticulum class 1/2 Ca(2+) ATPase)	5.92327	5.65686	5.84062	6.05997	6.05993	6.22273	6.0279	5.94604	6.20525	5.92327	0.305	5.06612	4.64496	3.37646	3.56609	0	0	Endoplasmic reticulum		1044	6.41319	4.30185	5.34	3.4	0.092	0.184778	0.368067	0.314993	0.356696	0.445813	0.303196	0.298282	0.39908	0.307103	0.654623	0.682211	0.993391	0.978325	0.98811	0.97955	0.970997	0.984497	0.98431	0.974639	0.974639	0.947958
P05064	ALDOA_MOUSE	Aldoa Aldo1	Fructose-bisphosphate aldolase A (EC 4.1.2.13) (Aldolase 1) (Muscle-type aldolase)	6.51761	6.27031	6.43086	7.17245	7.19504	6.67327	6.99208	7.0816	6.65597	6.51761	0.3675	6.80522	6.75459	3.65683	10.2132	0	0			364	7.53981	4.80115	8.09	5.5	-0.27	0.20602	0.383465	0.29584	0.358002	0.516899	0.282854	0.309311	0.460406	0.287652	0.7742	0.995166	0.992763	0.979196	0.99041	0.981041	0.967839	0.987205	0.985833	0.973678	0.973678	0.961121
P05213	TBA1B_MOUSE	Tuba1b Tuba2	Tubulin alpha-1B chain (Alpha-tubulin 2) (Alpha-tubulin isotype M-alpha-2) (Tubulin alpha-2 chain) [Cleaved into: Detyrosinated tubulin alpha-1B chain]	25.181	24.3095	22.5598	36.6964	37.9352	27.3191	36.2568	37.4356	26.3293	25.181	0.945	26.2812	26.7719	4.65641	10.411	0	0	Cytoskeletal proteins	Tubulins	451	4.72738	3.32284	5.06	10.4	-0.23	0.443387	3.33581	0.700822	1.3015	1.51501	0.950819	2.3156	1.60949	1.36016	1.42365	1.30396	0.994725	0.662362	0.990382	0.976884	0.975117	0.980639	0.848916	0.982338	0.982338	0.971853
P11798	KCC2A_MOUSE	Camk2a	Calcium/calmodulin-dependent protein kinase type II subunit alpha (CaM kinase II subunit alpha) (CaMK-II subunit alpha) (EC 2.7.11.17)	7.94217	7.64098	9.22814	8.03883	8.15394	9.82814	7.96963	8.07977	9.41619	7.94217	0.49	5.35155	7.65186	6.31217	10.3089	1	0	Ca2+/calmodulin-dependent protein kinase		478	7.12176	5.16484	7.08	7.9	-0.396	0.32638	0.536279	0.607059	0.366782	0.635506	0.466753	0.343408	0.55789	0.455963	0.623455	0.646668	0.986472	0.970037	0.976105	0.981934	0.959151	0.97821	0.985345	0.965984	0.965984	0.961228
P12970	RL7A_MOUSE	Rpl7a Surf-3 Surf3	60S ribosomal protein L7a (Surfeit locus protein 3)	10.715	9.55739	9.33739	10.12	10.3914	10.9549	10.2549	9.92493	9.07336	10.715	0.6705	9.8665	7.13411	2.42192	5.79058	0	0	Ribosome		266	5.54679	2.88986	10.56	23.7	-0.069	0.438459	0.498868	0.531698	1.24719	0.971746	1.91774	1.92887	0.60936	0.660586	0.928743	0.821116	0.984321	0.978844	0.980404	0.790482	0.959692	0.600045	0.872106	0.969227	0.969227	0.966304
P14094	AT1B1_MOUSE	Atp1b1 Atp4b	Sodium/potassium-transporting ATPase subunit beta-1 (Sodium/potassium-dependent ATPase subunit beta-1)	15.099	14.9497	15.2031	15.3249	15.1088	16.6361	15.4609	15.0743	16.5837	15.099	0.8215	12.0572	15.8346	8.7223	10.4733	0	0	Transporters and channels		304	7.78282	4.69367	8.64	10.5	-0.55	0.229674	0.460743	0.390416	0.306833	0.472139	0.273083	0.30796	0.437348	0.293975	5.52655	25.5429	0.996727	0.989031	0.993923	0.993542	0.987817	0.995695	0.994377	0.989118	0.989118	0.953167
P14869	RLA0_MOUSE	Rplp0 Arbp	60S acidic ribosomal protein P0 (60S ribosomal protein L10E)	10.2928	10.1195	8.61396	9.84789	9.41465	8.75353	10.0867	9.65493	8.53959	10.2928	0.644	10.8199	8.68645	2.75777	5.94828	0	0	Ribosome		317	6.94984	3.52802	6.25	9.5	0.019	0.331275	0.869532	0.454132	0.577707	3.66758	0.498508	0.426681	0.574631	0.386158	0.864357	0.797056	0.989519	0.972646	0.984608	0.95942		0.973324	0.982921	0.984295	0.984295	0.951957
P16546	SPTN1_MOUSE	Sptan1 Spna2 Spta2	Spectrin alpha chain, non-erythrocytic 1 (Alpha-II spectrin) (Fodrin alpha chain)	16.1648	15.8095	13.7292	16.9047	16.7359	15.4703	17.062	16.8855	15.9172	16.1648	0.7845	14.4283	15.7274	9.52698	5.70816	0	0	Cytoskeletal proteins		2472	6.80693	4.5513	5.33	7.8	-0.788	0.251463	0.515644	0.445537	0.768753	0.639265	0.475967	0.371987	0.563581	0.405337	0.999981	0.976099	0.996467	0.987629	0.991546	0.968931	0.981882	0.9875	0.992981	0.985744	0.985744	0.983584
P16858	G3P_MOUSE	Gapdh Gapd	Glyceraldehyde-3-phosphate dehydrogenase (GAPDH) (EC 1.2.1.12) (Peptidyl-cysteine S-nitrosylase GAPDH) (EC 2.6.99.-)	10.3844	9.66662	11.7862	11.4146	11.2233	11.6663	11.3332	11.1429	11.4181	10.3844	0.651	10.8592	10.9458	5.51304	17.7042	0	0			333	8.46984	3.48015	8.25	4.2	-0.09	0.243932	0.438563	0.295411	0.475765	0.585156	0.333506	0.427631	0.563424	0.340573	0.728817	0.776629	0.994056	0.982127	0.995216	0.979918	0.97462	0.990496	0.985064	0.97666	0.97666	0.950057
P18760	COF1_MOUSE	Cfl1	Cofilin-1 (Cofilin, non-muscle isoform)	6.99571	6.79103	8.07874	7.86823	7.8536	8.34399	7.6898	7.78067	8.00495	6.99571	0.4105	8.11241	8.63665	2.87919	3.58035	0	0	Cytoskeletal proteins	Actins	166	8.27227		8.08	6.6	-0.308	0.204867	0.392363	0.38684	0.541882	0.525505	0.44422	0.352184	0.486477	0.324418	1.95876	0.456209	0.993305	0.980101	0.987733	0.968852	0.970607	0.9755	0.983634	0.973457	0.973457	0.942814
P20029	BIP_MOUSE	Hspa5 Grp78	Endoplasmic reticulum chaperone BiP (EC 3.6.4.10) (78 kDa glucose-regulated protein) (GRP-78) (Binding-immunoglobulin protein) (BiP) (Heat shock protein 70 family protein 5) (HSP70 family protein 5) (Heat shock protein family A member 5) (Immunoglobulin heavy chain-binding protein)	5.14195	4.96162	5.30126	5.26441	5.32226	5.89191	5.41173	5.30998	5.95488	5.14195	0.2155	5.18071	3.96893	2.54064	0.791581	0	0	Endoplasmic reticulum		655	6.58963	3.75504	5.17	10.4	-0.481	0.180912	0.361024	0.278909	0.362235	0.525834	0.304154	0.284068	0.415403	0.289315	0.517256	0.604275	0.992486	0.976052	0.989092	0.977856	0.956259	0.984688	0.983682	0.970342	0.970342	0.961251
P21107	TPM3_MOUSE	Tpm3 Tpm-5 Tpm5	Tropomyosin alpha-3 chain (Gamma-tropomyosin) (Tropomyosin-3)	13.4019	14.1522	14.8036	17.8638	21.0278	16.2329	19.5134	18.1	17.1849	13.4019	0.781	13.0906	17.4011	5.89602	22.2448	0	0	Cytoskeletal proteins	Actin-associated proteins	285	5.02422		4.72	17.9		0.258111	1.6475	0.603952	0.814362		0.639926	0.651668	1.0314	0.675062	1.80299	66.0993	0.995608	0.980278	0.9853	0.974967		0.982402	0.980654	0.984337	0.984337	0.94382
P24369	PPIB_MOUSE	Ppib	Peptidyl-prolyl cis-trans isomerase B (PPIase B) (EC 5.2.1.8) (CYP-S1) (Cyclophilin B) (Rotamase B) (S-cyclophilin) (SCYLP)	5.66574	5.51397	6.30155	5.8149	5.9679	7.05074	6.17347	5.48256	6.64891	5.66574	0.273	6.17728	4.90131	2.68431	8.8682	1	0	Endoplasmic reticulum		216	5.61962	2.93651	9.56	5.1	-0.174	0.281842	0.704411	0.522974	0.564408	0.71688	0.494018	0.361442	1.0112	0.346211	0.796647	1.29446	0.985376	0.955381	0.973636	0.86748	0.966531	0.96963	0.977852	0.801958	0.801958	0.868775
P25444	RS2_MOUSE	Rps2 Llrep3 Rps4	40S ribosomal protein S2 (40S ribosomal protein S4) (Protein LLRep3)	11.9758	11.2628	11.9635	11.2337	11.4929	11.6429	11.2089	11.3951	11.7187	11.9758	0.7345	12.6857	10.095	4.32794	6.93765	0	0	Ribosome		293	5.4635	3.17898	10.24	22.2	-0.21	0.39601	0.525089	0.450391	1.14139	0.830352	0.960131	0.675897	0.767082	0.502519	0.757833	0.729147	0.989135	0.980268	0.990249	0.79256	0.979587	0.905262	0.946477	0.9756	0.9756	0.941559
P35564	CALX_MOUSE	Canx	Calnexin	5.81872	5.31388	6.33004	5.59707	4.43826	6.79532	6.13323	5.96729	6.66847	5.81872	0.291	4.88624	5.28265	2.57015	3.69687	0	0	Endoplasmic reticulum		591	5.43015	3.72803	4.64	37.1	-0.875	0.237785	0.950525	0.335639	0.470219	8.7782	0.418541	0.341957	0.480675	0.334633	0.664372	1.27716	0.98985	0.933352	0.987563	0.893386	0.9725	0.979882	0.9801	0.965541	0.965541	0.952471
P35979	RL12_MOUSE	Rpl12	60S ribosomal protein L12	11.6022	12.3333	11.4895	10.8359	14.0661	11.174	11.4515	11.2378	11.071	11.6022	0.7175	11.445	11.525	6.69304	7.26688	0	0	Ribosome		165	5.96946	2.17609	9.42	16.4	-0.348	0.336438	0.791893	0.751207	0.7494		0.467881	0.472782	1.09653	0.543116	0.946123	0.83851	0.993119	0.987904	0.978732	0.894534		0.986164	0.982237	0.976302	0.976302	0.98123
P35980	RL18_MOUSE	Rpl18	60S ribosomal protein L18	12.2004	11.4401	10.2168	12.1787	12.6126	9.55056	11.5603	11.4408	9.55632	12.2004	0.7435	11.8097	7.36729	4.58733	6.8224	0	0	Ribosome		188	6.52344	2.82347	11.79	35.1	-0.72	0.647314	0.697575	0.455446	1.70442	1.39318	1.47469	0.72107	1.17762	1.08161	1.02102	0.710669	0.963511	0.973755		0.759951	0.972825		0.994259	0.9839	0.9839	0.945263
P47754	CAZA2_MOUSE	Capza2 Cappa2	F-actin-capping protein subunit alpha-2 (CapZ alpha-2)	9.74704	9.2213	9.64837	10.783	11.1899	10.1741	10.477	10.6743	10.2038	9.74704	0.617	11.2755	10.1133	5.64554	11.085	0	0	Cytoskeletal proteins	Actins	286	7.21337	3.3216	5.84	4.5	-0.586	0.28466	0.676516	0.404375	0.533149	0.832551	0.570425	0.493648	0.669288	0.465104	2.92508	3.60905	0.993259	0.973305	0.988989	0.973773	0.959586	0.980421	0.980525	0.966702	0.966702	0.915026
P47857	PFKAM_MOUSE	Pfkm Pfk-m Pfka	ATP-dependent 6-phosphofructokinase, muscle type (ATP-PFK) (PFK-M) (EC 2.7.1.11) (6-phosphofructokinase type A) (Phosphofructo-1-kinase isozyme A) (PFK-A) (Phosphohexokinase)	8.78982	8.42845	9.37291	9.89247	9.91923	9.63847	9.85877	9.97808	9.56748	8.78982	0.5565	8.83248	9.79633	2.84735	5.58219	0	0			780	6.43969	4.30361	8	4.1	-0.171	0.300384	0.492579	0.410441	0.51365	0.696424	0.389913	0.462214	0.668324	0.388561	0.648734	0.743942	0.989605	0.976431	0.988566	0.973962	0.96161	0.984674	0.980142	0.96468	0.96468	0.881569
P48962	ADT1_MOUSE	Slc25a4 Anc1 Ant1	ADP/ATP translocase 1 (ADP,ATP carrier protein 1) (ADP,ATP carrier protein, heart/skeletal muscle isoform T1) (Adenine nucleotide translocator 1) (ANT 1) (Solute carrier family 25 member 4) (mANC1)	26.9067	25.8898	27.6675	31.4859	30.4909	33.7722	31.713	31.5845	32.9547	26.9067	0.935	25.1878	23.3349	16.9126	14.195	0	0	Mitochondrial proteins	Mitochondrial inner membrane	298	7.764	4.2017	9.71	1	0.056	0.334706	0.937172	0.623189	1.05705	1.14826	0.936286	1.01497	0.997293	1.20471	2.15507	2.37228	0.997258	0.978959	0.994424	0.981983	0.978469	0.986792	0.983303	0.983774	0.983774	0.951299
P51881	ADT2_MOUSE	Slc25a5 Ant2	ADP/ATP translocase 2 (ADP,ATP carrier protein 2) (Adenine nucleotide translocator 2) (ANT 2) (Solute carrier family 25 member 5) [Cleaved into: ADP/ATP translocase 2, N-terminally processed]	25.7482	25.2644	26.8754	30.3018	29.293	33.4223	30.7653	30.0203	32.9508	25.7482	0.9395	23.5632	23.6947	15.401	7.04835	0	0	Mitochondrial proteins	Mitochondrial inner membrane	298	7.81716	3.51455	9.72	1	0.019	0.492801	0.754354	0.750524	1.1102	1.23771	1.10737	0.970596	1.03903	1.30519	2.53736	20.758	0.993733	0.987319	0.991501	0.976038	0.975378	0.98184	0.983764	0.982321	0.982321	0.915377
P58252	EF2_MOUSE	Eef2	Elongation factor 2 (EF-2)	3.22195	3.24654	3.36152	3.4948	3.81406	3.87465	3.73359	3.61216	3.78404	3.22195	0.286	3.34809	3.12695	2.79082	7.36866	0	0	GTPases and regulators		858	6.04276	4.69506	6.83	3.7	-0.206	0.140712	0.336257	0.214979	0.303416	0.362877	0.235776	0.25313	0.393102	0.200735	0.522852	0.617423	0.990819	0.962401	0.987919	0.977848	0.965118	0.982413	0.978769	0.956574	0.956574	0.959603
P61982	1433G_MOUSE	Ywhag	14-3-3 protein gamma [Cleaved into: 14-3-3 protein gamma, N-terminally processed]	7.34246	7.11935	8.38009	9.07451	9.60145	9.43795	8.98641	9.16615	9.42163	7.34246	0.437	7.37736	8.69681	4.71346	11.8246	0	0	Scaffolding and adaptor proteins		247	7.1332	4.74815	4.89	10.5	-0.68	0.226145	0.599499	0.505268	0.536813	1.26338	0.421743	0.448142	0.718446	0.453255	0.591296	19.6563	0.9924	0.975326	0.981325	0.971394	0.952221	0.982267	0.979287	0.957235	0.957235	0.943528
P62082	RS7_MOUSE	Rps7	40S ribosomal protein S7	9.28761	8.72654	9.32818	9.33519	9.06965	9.46278	9.30501	9.09513	9.33505	9.28761	0.5835	9.50929	8.04608	4.15063	5.01654	0	0	Ribosome		194	5.59553	2.95761	10.09	20.6	-0.459	0.329554	0.472092	0.477542	0.655843	0.765451	0.537723	0.385832	0.604815	0.383814	0.921172	1.71508	0.98832	0.978742	0.985049	0.946035	0.965857	0.977505	0.984534	0.972014	0.972014	0.977442
P62242	RS8_MOUSE	Rps8	40S ribosomal protein S8	13.0656	11.3343	12.8026	11.227	10.2814	12.2387	12.0583	11.9172	11.5452	13.0656	0.77	12.3308	10.6727	5.72765	8.18266	0	0	Ribosome		208	5.51387	2.83948	10.31	26	-0.069	0.521892	0.594524	0.938058	0.885973	0.747231	0.961144	0.577513	0.662258	0.619693	1.69596	0.717067	0.987413	0.98734	0.970492		0.934469	0.969293	0.971305	0.977493	0.977493	0.950829
P62259	1433E_MOUSE	Ywhae	14-3-3 protein epsilon (14-3-3E)	10.798	10.2486	10.7246	13.4345	12.7961	11.6043	12.6563	13.264	11.014	10.798	0.6745	10.9796	10.9861	4.94852	11.9416	0	0	Scaffolding and adaptor proteins		255	7.43128	4.37068	4.74	12.2	-0.54	0.264394	0.575543	0.441782	0.646815	0.967852	0.43524	0.512731	0.732801	0.391459	0.80157	0.740844	0.993488	0.973708	0.988882	0.972123	0.9484	0.984898	0.982129	0.970219	0.970219	0.944822
P62267	RS23_MOUSE	Rps23	40S ribosomal protein S23	10.6958	10.1332	10.9816	10.0744	10.6765	11.7954	10.1902	9.62488	10.7273	10.6958	0.6695	11.1106	9.35513	2.9366	7.11403	0	0	Ribosome		143	5.06454	1.51851	10.5	25.9	-0.519	0.339705	0.523756	0.517298	0.858122	1.8898	1.5619	0.538939	0.604213	0.403728	0.99474	1.17146	0.989373	0.981984	0.985212	0.886293	0.891713	0.896856	0.972489	0.983903	0.983903	0.9631
P62281	RS11_MOUSE	Rps11	40S ribosomal protein S11	11.1157	10.6468	10.0816	10.9033	10.3162	10.7155	10.847	10.3	10.5442	11.1157	0.6975	11.2505	9.87462	2.1296	6.18878	0	0	Ribosome		158	5.37628	3.50365	10.31	8.2	-0.607	0.328697	0.477505	0.560309	1.03396	0.705725	0.657349	0.515373	0.594874	0.383862	0.94082	1.33243	0.990699	0.984752	0.981452	0.83003	0.980823	0.97241	0.974595	0.978592	0.978592	0.973403
P62631	EF1A2_MOUSE	Eef1a2 Eef1al Stn	Elongation factor 1-alpha 2 (EF-1-alpha-2) (Eukaryotic elongation factor 1 A-2) (eEF1A-2) (Statin-S1)	3.72011	3.46042	4.27488	3.491	4.0816	4.28127	3.8626	3.89512	4.26277	3.72011	0.0935	4.76851	4.89173	4.94712	9.3943	0	0	GTPases and regulators		463	7.13157	4.68201	9.02	9.7	-0.3	0.204971	0.553236	0.240064	0.556545	0.450361	0.254569	0.242808	0.376437	0.215105	0.661064	0.676842	0.987065	0.955069	0.988889	0.808911	0.963291	0.986048	0.98186	0.96493	0.96493	0.957302
P62702	RS4X_MOUSE	Rps4x Rps4	40S ribosomal protein S4, X isoform	11.9039	11.3048	12.9153	11.7918	11.9144	12.6765	11.8417	11.5339	12.2161	11.9039	0.7305	12.3133	9.9666	3.18768	7.46509	0	0	Ribosome		263	6.03711	2.95713	10.15	8.4	-0.33	0.392074	0.53917	0.491048	1.01482	0.848618	0.841132	0.596922	0.646841	0.592654	1.07208	0.809403	0.987622	0.981418	0.988664	0.835192	0.949752	0.993092	0.96567	0.976009	0.976009	0.986032
P62717	RL18A_MOUSE	Rpl18a	60S ribosomal protein L18a	10.3717	10.0529	8.93976	10.2098	10.6324	8.93518	10.4043	9.57624	8.92143	10.3717	0.65	10.2056	6.93862	4.68114	3.8527	0	0	Ribosome		176	4.10076	3.15957	10.72	17.6	-0.665	0.374213	0.601165	0.504868	0.876369		1.33568	0.481905	0.902035	0.417515	1.03221	1.22647	0.988655	0.979849	0.989225	0.90784		0.971804	0.978707	0.932181	0.932181	0.97188
P62751	RL23A_MOUSE	Rpl23a	60S ribosomal protein L23a	11.0504	10.3754	10.2251	10.3132	10.2615	10.3817	10.8314	10.0007	9.80773	11.0504	0.6905	11.0291	7.62379	2.29277	3.54455	0	0	Ribosome		156	5.67613	1.47712	10.44	45.5	-0.726	0.356468	0.476705	0.829138	0.992595	0.927623	0.12564	0.56297	0.659039	0.538067	1.18101	2.02703	0.993462	0.983753	0.977143	0.909618	0.969019		0.964663	0.96983	0.96983	0.940483
P62814	VATB2_MOUSE	Atp6v1b2 Atp6b2 Vat2	V-type proton ATPase subunit B, brain isoform (V-ATPase subunit B 2) (Endomembrane proton pump 58 kDa subunit) (Vacuolar proton pump subunit B 2)	10.625	10.2068	9.53808	12.4363	12.5056	10.2362	12.7756	12.7797	10.3319	10.625	0.6675	8.99078	9.56717	2.72788	2.47316	0	0	Synapse	Synaptic vesicle proteins	511	7.40568	4.55166	5.8	3.9	-0.176	0.299095	0.517219	0.500996	0.659329	0.829746	0.541604	0.689632	0.884244	0.52529	1.26829	1.35683	0.991722	0.978893	0.984121	0.970058	0.960266	0.97514	0.970974	0.957937	0.957937	0.956571
P62827	RAN_MOUSE	Ran Rasl2-8	GTP-binding nuclear protein Ran (GTPase Ran) (Ras-like protein TC4) (Ras-related nuclear protein)	8.12444	7.89832	11.2312	10.1779	10.8279	11.2041	10.5152	11.0718	10.8294	8.12444	0.507	8.82185	14.9619	5.15669	5.29623	0	0	GTPases and regulators		216	5.96035	3.26788	7.49	9.3	-0.266	0.250076	0.395016	0.459868	0.607231	0.773318	0.618194	0.478262	0.706938	0.731762	0.821202	1.29674	0.991663	0.982488	0.988118	0.957082	0.959917	0.971663	0.980152	0.97024	0.97024	0.983954
P62908	RS3_MOUSE	Rps3	40S ribosomal protein S3 (EC 4.2.99.18)	10.5045	9.87168	10.3516	10.1159	10.0813	10.3541	10.2094	10.0089	9.97255	10.5045	0.6605	11.2388	7.81425	4.52148	7.29127	0	0	Ribosome		243	5.7128	4.05335	9.66	19.3	-0.153	0.325982	0.483807	0.451543	0.561835	0.704167	0.44833	0.424807	0.585793	0.343036	1.14197	0.821242	0.991281	0.981315	0.988558	0.923437	0.976749	0.985416	0.982895	0.97322	0.97322	0.971688
P63005	LIS1_MOUSE	Pafah1b1 Lis-1 Lis1 Pafaha	Platelet-activating factor acetylhydrolase IB subunit alpha (Lissencephaly-1 protein) (LIS-1) (PAF acetylhydrolase 45 kDa subunit) (PAF-AH 45 kDa subunit) (PAF-AH alpha) (PAFAH alpha)	3.85434	3.82668	4.06148	4.26761	4.50449	4.22427	4.60298	4.51844	4.37042	3.85434	0.1005	3.97025	4.30658	2.01117	3.80898	0	0	Cytoskeletal proteins	Microtubule-associated proteins	410	5.0233	3.60097	7.37	12	-0.514	0.158115	0.374481	0.292821	0.290207	0.430527	0.279045	0.251087	0.444818	0.289205	0.781526	1.04701	0.991535	0.96515	0.984247	0.979878	0.9677	0.97844	0.983454	0.961331	0.961331	0.872163
P63017	HSP7C_MOUSE	Hspa8 Hsc70 Hsc73	Heat shock cognate 71 kDa protein (Heat shock 70 kDa protein 8)	6.0903	5.87221	6.18911	7.5559	7.60763	6.62919	7.16111	7.35644	6.35594	6.0903	0.325	4.18635	5.209	3.41608	7.85215	0	0	Synapse		646	7.95766	4.00817	5.52	10.1	-0.452	0.159669	0.361773	0.276099	0.40226	0.561963	0.304913	0.311636	0.473716	0.273277	0.641023	0.626406	0.994986	0.979852	0.99102	0.979883	0.964883	0.98525	0.985932	0.973516	0.973516	0.980482
P63101	1433Z_MOUSE	Ywhaz	14-3-3 protein zeta/delta (Protein kinase C inhibitor protein 1) (KCIP-1) (SEZ-2)	10.2173	9.03598	10.7595	13.2274	11.8226	11.6823	12.4664	12.7421	11.345	10.2173	0.639	10.3946	10.5553	4.59502	7.65839	0	0	Synapse	Postsynaptic proteins	245	8.56333	4.00156	4.79	10.2	-0.635	0.262403	0.681106	0.468079	1.02385	0.91396	0.525276	0.530884	0.857643	0.421656	0.799742	0.700075	0.99314	0.975554	0.987686	0.929067	0.947418	0.979208	0.980688	0.959768	0.959768	0.966573
P63242	IF5A1_MOUSE	Eif5a	Eukaryotic translation initiation factor 5A-1 (eIF-5A-1) (eIF-5A1) (Eukaryotic initiation factor 5A isoform 1) (eIF-5A) (eIF-4D)	5.21946	5.04025	5.93727	6.11929	6.47998	6.56124	6.9333	6.71773	6.83112	5.21946	0.2255	5.92501	5.72471	3.44676	8.41639	0	0	Endoplasmic reticulum		154	6.5264	3.96548	5.23	8.4	-0.265	0.187261	0.373434	0.325448	0.367908	0.620946	0.335396	0.353201	0.841501	0.366027	0.876471	4.38313	0.992137	0.977094	0.987508	0.927128	0.963071	0.983416	0.981996	0.961402	0.961402	0.989357
P63328	PP2BA_MOUSE	Ppp3ca Calna	Serine/threonine-protein phosphatase 2B catalytic subunit alpha isoform (EC 3.1.3.16) (CAM-PRP catalytic subunit) (Calmodulin-dependent calcineurin A subunit alpha isoform)	8.61865	8.31138	8.30276	10.9386	11.5097	9.09728	10.151	10.9716	8.66689	8.61865	0.5465	8.8713	9.654	3.00768	1.34196	0	0	Phosphatases and regulators		521	7.14528	4.16397	5.86	15.2	-0.316	0.182388	0.380844	0.364143	0.491649	0.703724	0.432131	0.376961	0.647245	0.368534	0.697134	1.57084	0.995695	0.98586	0.989594	0.976294	0.967714	0.980877	0.986451	0.970108	0.970108	0.973933
P68368	TBA4A_MOUSE	Tuba4a Tuba4	Tubulin alpha-4A chain (Alpha-tubulin 4) (Alpha-tubulin isotype M-alpha-4) (Tubulin alpha-4 chain)	25.2647	26.5208	24.512	35.8915	39.2385	27.1492	37.3777	39.8533	27.933	25.2647	0.947	28.9156	29.6004	5.48173	7.43748	0	0	Cytoskeletal proteins	Tubulins	448	7.10109	4.37133	5.06	8.9	-0.333	0.655178	1.19935	0.736346	1.64628	1.45033	1.24652	1.58312	1.66389	1.46262	1.69577	1.74412	0.988865	0.979666	0.990756	0.928378	0.969501	0.967091	0.9698	0.976287	0.976287	0.944187
P68372	TBB4B_MOUSE	Tubb4b Tubb2c	Tubulin beta-4B chain (Tubulin beta-2C chain)	27.1963	26.3192	23.2384	37.2513	38.163	25.2241	32.2951	36.3778	20.6916	27.1963	0.954	28.2083	28.4568	10.5365	22.4706	0	0	Cytoskeletal proteins	Tubulins	445	8.3939	3.61794	4.89	9.9	-0.362	0.478361	0.489899	0.675341	1.6859	1.81252	1.2053	0.721844	1.38565	0.492639	1.29498	1.49378	0.99434	0.994059	0.990937	0.949793	0.962013	0.971238	0.99106	0.97638	0.97638	0.985191
P97315	CSRP1_MOUSE	Csrp1 Crp1 Csrp	Cysteine and glycine-rich protein 1 (Cysteine-rich protein 1) (CRP) (CRP1)	6.82757	6.8608	7.05177	6.73221	6.82467	6.76616	6.90642	6.81023	6.70409	6.82757	0.397	7.39979	7.97511	5.17229	1.76752	0	0	Cytoskeletal proteins	Actin-associated proteins	193	6.18824	4.05767	8.57	18.7	-0.54	0.268135	0.463875	0.36852	0.352716	0.460826	0.32819	0.26415	0.40177	0.298047	0.720229	0.734482	0.98781	0.978755	0.986976	0.985298	0.976642	0.982354	0.988852	0.97794	0.97794	0.976429
P97351	RS3A_MOUSE	Rps3a Rps3a1	40S ribosomal protein S3a (Protein TU-11)	11.5349	10.6779	11.5707	11.5027	11.6881	11.7943	11.6332	11.123	11.4372	11.5349	0.7155	12.3503	10.3202	3.59117	7.32518	0	0	Ribosome		264	3.66287	2.88593	9.74	17.8	-0.607	0.340069	0.777026	0.498371	0.953281	0.766206	0.807985	0.518891	0.695524	0.555844	0.835234	1.72575	0.99097	0.964499	0.987352	0.902501		0.978656	0.979379	0.969733	0.969733	0.971728
Q01853	TERA_MOUSE	Vcp	Transitional endoplasmic reticulum ATPase (TER ATPase) (EC 3.6.4.6) (15S Mg(2+)-ATPase p97 subunit) (Valosin-containing protein) (VCP)	6.78172	6.5991	6.86402	9.37594	9.53029	7.75043	9.33501	9.39017	7.44067	6.78172	0.392	5.76129	6.35806	2.55137	1.43539	0	0	Endoplasmic reticulum		806	6.84646	3.18412	5.27	11.4	-0.348	0.235033	0.436835	0.41904	0.676177	0.785104	0.486269	0.629131	0.747919	0.448411	0.622113	0.7057	0.991129	0.975317	0.983405	0.961438	0.951398	0.972535	0.965004	0.953766	0.953766	0.92626
Q04447	KCRB_MOUSE	Ckb Ckbb	Creatine kinase B-type (EC 2.7.3.2) (B-CK) (Creatine kinase B chain) (Creatine phosphokinase B-type) (CPK-B)	10.9514	10.4053	10.9259	12.1598	12.5983	11.0227	12.8785	12.5956	11.4523	10.9514	0.6825	11.0983	11.3518	5.66446	12.4522	0	0	Kinases		381	8.42609	4.4228	5.67	16.3	-0.457	0.268007	0.573238	0.40092	0.452176	1.37676	0.36173	0.414292	0.672001	0.435061	0.801794	1.00592	0.993353	0.983528	0.990806	0.977799	0.956313	0.989444	0.987758	0.972575	0.972575	0.978854
Q60930	VDAC2_MOUSE	Vdac2 Vdac6	Voltage-dependent anion-selective channel protein 2 (VDAC-2) (mVDAC2) (Outer mitochondrial membrane protein porin 2) (Voltage-dependent anion-selective channel protein 6) (VDAC-6) (mVDAC6)	27.9056	24.2413	26.5913	31.9225	28.5346	32.9655	31.485	28.7162	32.666	27.9056	0.931	23.2281	15.4727	14.4396	12.5024	0	0	Transporters and channels		295	7.73146	3.6894	7.49	1.4	-0.223	0.912615	0.844819	0.746507	0.990749	0.933809	1.09196	1.45764	0.940447	1.1873	2.17988	2.07381	0.979816	0.983102	0.99099	0.984359	0.983614	0.979956	0.966133	0.98414	0.98414	0.984042
Q62261	SPTB2_MOUSE	Sptbn1 Elf Spnb-2 Spnb2 Sptb2	Spectrin beta chain, non-erythrocytic 1 (Beta-II spectrin) (Embryonic liver fodrin) (Fodrin beta chain)	11.9465	11.7541	12.139	12.8412	13.1886	14.0023	13.1146	13.6411	13.8609	11.9465	0.733	10.8237	10.932	2.60186	0.967076	0	0	Cytoskeletal proteins		2363	6.64168	4.23383	5.58	12.8	-0.755	0.145829	0.433086	0.352871	0.387452	0.559502	0.370187	0.320655	0.516884	0.334261	0.767706	0.765623	0.998101	0.986805	0.993182	0.987526	0.980742	0.991073	0.992518	0.98385	0.98385	0.979004
Q6P1F6	2ABA_MOUSE	Ppp2r2a	Serine/threonine-protein phosphatase 2A 55 kDa regulatory subunit B alpha isoform (PP2A subunit B isoform B55-alpha) (PP2A subunit B isoform PR55-alpha) (PP2A subunit B isoform R2-alpha) (PP2A subunit B isoform alpha)	8.28013	7.64493	7.59908	8.89017	9.4065	7.51514	8.59581	8.53099	7.18035	8.28013	0.517	8.62434	9.80944	3.76203	8.89016	0	0	Phosphatases and regulators		447	5.91902	3.25334	6.2	8.5	-0.611	0.471588	0.817538	0.5146	0.593326	0.78697	0.448168	0.588669	0.733831	0.609503	1.02616	21.9666	0.976009	0.966508	0.982197	0.89815	0.961925	0.98312	0.953775	0.972115	0.972115	0.968017
Q6PHZ2	KCC2D_MOUSE	Camk2d Kiaa4163	Calcium/calmodulin-dependent protein kinase type II subunit delta (CaM kinase II subunit delta) (CaMK-II subunit delta) (EC 2.7.11.17)	8.87492	9.0341	8.31507	9.69137	10.7209	9.60164	9.08937	9.83432	9.04925	8.87492	0.5595	5.8568	8.55276	4.20013	10.1566	1	0	Ca2+/calmodulin-dependent protein kinase		499	5.31062	3.2572	7.25	11.8	-0.593	0.457508	0.917898	0.558474	0.722162	1.45468	0.604919	0.462648	0.863086	0.596357	0.549921	3.77774	0.979582	0.967411	0.978251	0.872625	0.941354	0.968232	0.978604	0.943237	0.943237	0.93081
Q6ZWN5	RS9_MOUSE	Rps9	40S ribosomal protein S9	11.9885	11.027	10.9883	11.0576	11.3546	11.0182	11.5458	10.6126	10.4341	11.9885	0.7355	12.1252	8.40419	2.29705	5.80387	0	0	Ribosome		194	5.23456	3.64237	10.66	19.1	-0.644	0.648972	0.513473	0.64666	0.596156	1.9557	2.58836	0.624559	0.770712	0.642511	1.04389	0.928048	0.976844	0.982474	0.985643			0.776816	0.969434	0.981508	0.981508	0.97448
Q76MZ3	2AAA_MOUSE	Ppp2r1a	Serine/threonine-protein phosphatase 2A 65 kDa regulatory subunit A alpha isoform (PP2A subunit A isoform PR65-alpha) (PP2A subunit A isoform R1-alpha)	6.07268	6.25352	5.32434	7.6961	7.8397	6.31137	7.85691	8.29878	6.45212	6.07268	0.3215	4.68813	6.73004	3.4425	10.2329	0	0	Phosphatases and regulators		589	6.76255	4.46917	5.11	1.2	0.075	0.164868	0.522266	0.248561	0.390137	1.28677	0.259667	0.350693	0.603442	0.29932	0.792529	0.885253	0.994618	0.986027	0.991506	0.981188	0.961847	0.988398	0.984168	0.966793	0.966793	0.985978
Q7TQD2	TPPP_MOUSE	Tppp	Tubulin polymerization-promoting protein (TPPP)	18.872	18.5191	18.2212	20.5125	19.8283	19.6278	20.1565	19.9093	19.8123	18.872	0.878	19.9215	20.0532	6.42301	8.67059	0	0	Cytoskeletal proteins	Microtubule-associated proteins	218	7.4428	4.01891	9.43	37.6	-0.75	0.466097	1.00501	0.554491	0.673544	0.649684	0.555812	0.452544	0.539258	0.490619	1.15607	0.996133	0.990644	0.988909	0.992903	0.983874	0.957743	0.990457	0.992173	0.989998	0.989998	0.982609
Q8BFR5	EFTU_MOUSE	Tufm	Elongation factor Tu, mitochondrial	25.8996	23.8243	25.0399	30.0564	28.6203	31.8011	30.0883	29.1265	31.6877	25.8996	0.934	26.126	24.1383	14.1026	10.5489	0	0	Mitochondrial proteins	Mitochondrial matrix	452	6.43989	2.42488	7.57	3.1	-0.179	0.507104	0.832249	0.955954	1.20567	1.35441	1.33433	1.04235	1.27454	1.43221	2.70897	7.55546	0.993476	0.983271	0.985367	0.936077	0.967605	0.972198	0.980894	0.973061	0.973061	0.9853
Q8BFZ9	ERLN2_MOUSE	Erlin2 Spfh2	Erlin-2 (Endoplasmic reticulum lipid raft-associated protein 2) (Stomatin-prohibitin-flotillin-HflC/K domain-containing protein 2) (SPFH domain-containing protein 2)	11.8053	10.3367	15.6875	10.6054	11.2155	19.4707	10.6081	9.86662	19.3627	11.8053	0.7255	22.5327	7.68732	4.65415	11.4885	0	0			340	4.2346	3.12287	5.5	5	-0.175	0.428265	0.614274	0.485938	0.919768	2.79122	0.513861	0.427275	0.590213	0.443474	1.25598	0.745938	0.989977	0.979908	0.990778	0.814725	0.939391	0.990061	0.982442	0.975334	0.975334	0.976361
Q8C7X2	EMC1_MOUSE	Emc1 Kiaa0090	ER membrane protein complex subunit 1	2.77601	3.51581	3.19736	2.25739	2.88009	3.77264	3.70916	3.56879	3.99512	2.77601	0.045	2.66714	2.75376	1.60468	5.90686	0	0			997	2.98965	3.45879	7.44	4.2	-0.068	0.481895	0.793823	0.365774	2.0832	0.933987	0.558289	0.340533	0.548556	0.384089	0.475219	0.499675	0.927639	0.927245	0.962313		0.790106	0.948162	0.964874	0.950449	0.950449	0.960129
Q8CGC7	SYEP_MOUSE	Eprs Qprs	Bifunctional glutamate/proline--tRNA ligase (Bifunctional aminoacyl-tRNA synthetase) [Includes: Glutamate--tRNA ligase (EC 6.1.1.17) (Glutamyl-tRNA synthetase) (GluRS); Proline--tRNA ligase (EC 6.1.1.15) (Prolyl-tRNA synthetase) (ProRS)]	7.18101	7.19179	7.17666	6.69444	8.28225	8.10146	7.03949	7.269	7.09615	7.18101	0.424	5.66723	8.50939	3.59529	4.92451	0	0	Protein synthesis		1512	4.1885	3.19811	7.66	12.6	-0.5	0.335779	0.399779	0.427006	2.46298	1.02612		0.667945		1.25414	1.10123	6.89619	0.981877	0.983134	0.983764		0.944155		0.855758			0.945074
Q8CI94	PYGB_MOUSE	Pygb	Glycogen phosphorylase, brain form (EC 2.4.1.1)	14.2825	13.423	11.7395	15.4328	15.2552	12.4994	15.9737	15.5472	12.5909	14.2825	0.8045	14.4823	12.5105	3.98862	11.6769	0	0			843	6.34539	3.95904	6.73	2.6	-0.328	0.22143	0.437071	0.402582	0.505881	0.661306	0.411347	0.428119	0.553162	0.417903	1.22333	6.00319	0.996701	0.988561	0.991594	0.985049	0.980543	0.987584	0.990332	0.984314	0.984314	0.944181
Q8R001	MARE2_MOUSE	Mapre2	Microtubule-associated protein RP/EB family member 2 (APC-binding protein EB2) (End-binding protein 2) (EB2)	7.11815	6.33083	5.75089	9.71028	10.1415	6.59161	8.76616	9.41641	6.94195	7.11815	0.4205	7.81787	7.65103	4.33992	6.00138	0	0	Cytoskeletal proteins	Microtubule-associated proteins	326	5.93556	4.01557	5.38	40.8	-0.784	0.44358	0.556971	0.286755	0.800535	0.88834	0.401993	0.669833	0.874771	0.262214	1.5651	9.00335	0.96332	0.971137	0.988635	0.895408	0.978663	0.963528	0.951692	0.960079	0.960079	0.880557
Q8R5C5	ACTY_MOUSE	Actr1b	Beta-centractin (Actin-related protein 1B) (ARP1B)	5.67962	5.36375	6.51999	6.30488	7.21965	7.70194	7.24935	6.90062	7.86003	5.67962	0.275	5.05018	5.48169	2.35131	8.80951	0	0	Cytoskeletal proteins	Centrosomal proteins	376	6.64265	4.06625	6.41	3.7	-0.259	0.171306	0.515816	0.347627	0.336586	0.900918	0.353794	0.366771	0.550975	0.254536	0.787503	1.11125	0.9947	0.96298	0.986498	0.972915	0.947834	0.987317	0.981403	0.963544	0.963544	0.963758
Q91WQ3	SYYC_MOUSE	Yars	Tyrosine--tRNA ligase, cytoplasmic (EC 6.1.1.1) (Tyrosyl-tRNA synthetase) (TyrRS) [Cleaved into: Tyrosine--tRNA ligase, cytoplasmic, N-terminally processed]	5.30682	5.17871	5.64326	5.02446	5.26881	5.75597	5.57138	5.21424	6.16852	5.30682	0.2355	7.77281	9.3171	2.52278	9.74968	0	0	t-RNA synthetases		528	4.83637		7	16.7		0.179315	0.691362	0.303557	0.520236	10.1905	0.369793	0.282346	0.769728	0.306401	1.69639	13.0561	0.993355	0.935273	0.988162	0.861754		0.979677	0.983085	0.921782	0.921782	0.944242
Q9CXW4	RL11_MOUSE	Rpl11	60S ribosomal protein L11	11.1022	10.1479	9.64017	11.6494	10.5047	10.3852	10.7304	10.55	9.61035	11.1022	0.695	11.9287	9.25425	2.64155	5.97773	0	0	Ribosome		178	6.19559	1.99123	9.6	9	-0.069	0.291686	0.528528	0.514637	0.833778	0.748458	0.68082	0.49478	0.625572	0.438742	1.17735	1.46796	0.993081	0.98403	0.983862	0.826199	0.978756	0.960884	0.979156	0.971939	0.971939	0.96954
Q9CZU6	CISY_MOUSE	Cs	Citrate synthase, mitochondrial (EC 2.3.3.1) (Citrate (Si)-synthase)	28.8569	27.2412	29.2193	34.0941	32.2422	37.119	34.0623	32.2787	36.4094	28.8569	0.9515	28.8894	29.0726	18.0811	14.4746	0	0	Mitochondrial proteins	Mitochondrial matrix	464	6.70754	4.06804	8.57	2.8	-0.186	0.587929	1.02551	0.964331	0.990572	1.38103	1.38691	1.07423	1.31966	1.26837	2.28553	7.00077	0.992662	0.978684	0.988125	0.983655	0.969051	0.976018	0.983408	0.9758	0.9758	0.990898
Q9D0M5	DYL2_MOUSE	Dynll2 Dlc2	Dynein light chain 2, cytoplasmic (8 kDa dynein light chain b) (DLC8) (DLC8b) (Dynein light chain LC8-type 2)	10.9618	13.128	13.7264	15.0366	21.4112	19.629	14.291	14.2344	17.4667	10.9618	0.6845	9.34165	12.6872	3.94442	5.33607	0	0	Molecular motors		89	7.04301	4.38548	7.37	13.5	-0.456	0.196462	0.401777	0.469789	2.2366	2.83084	2.40803	0.454375	0.659863	0.553389	2.18974	2.12613	0.996062		0.994673	0.662143		0.871504	0.986665	0.980366	0.980366	0.97044
Q9D1D4	TMEDA_MOUSE	Tmed10 Tmp21	Transmembrane emp24 domain-containing protein 10 (21 kDa transmembrane-trafficking protein) (Transmembrane protein Tmp21) (p24 family protein delta-1) (p24delta1)	5.64861	5.35632	5.92125	5.32232	5.81562	6.04497	5.70431	5.81346	5.61066	5.64861	0.27	5.68295	4.35423	1.52227	5.8818	0	0			219	4.80003	3.2266	6.69	3.2	-0.169	0.243824	0.551686	0.32552	0.575402	0.743507	0.721874	0.34955	0.429283	0.331908	0.422019	3.39435	0.99097	0.967823	0.987533	0.9508	0.967293	0.976813	0.978195	0.970905	0.970905	0.964646
Q9D8N0	EF1G_MOUSE	Eef1g	Elongation factor 1-gamma (EF-1-gamma) (eEF-1B gamma)	12.5138	11.6534	11.4245	13.3927	12.9578	12.0543	13.1935	12.6668	11.8829	12.5138	0.7565	13.0329	13.3972	4.73313	8.17285	0	0	Protein synthesis		437	5.46312	3.10243	6.74	14.9	-0.486	0.361322	0.57388	0.614615	0.790005	0.878356	0.555286	0.682842	0.830626	0.672333	0.953241	1.05964	0.990395	0.978285	0.981175	0.947751	0.959075	0.975362	0.961267	0.966196	0.966196	0.981252
Q9DBG3	AP2B1_MOUSE	Ap2b1 Clapb1	AP-2 complex subunit beta (AP105B) (Adaptor protein complex AP-2 subunit beta) (Adaptor-related protein complex 2 subunit beta) (Beta-2-adaptin) (Beta-adaptin) (Clathrin assembly protein complex 2 beta large chain) (Plasma membrane adaptor HA2/AP2 adaptin beta subunit)	16.363	15.5915	12.7995	21.2362	20.9119	15.4651	21.3697	21.012	15.2995	16.363	0.754	15.1051	15.4614	4.20237	5.24291	0	0	Clathrin endocytosis apparatus		937	6.43276	4.20271	5.38	5.2	-0.091	0.317831	0.573721	0.531023	1.02866	1.19053	0.734308	1.08513	1.14917	0.714797	1.1102	1.05587	0.994619	0.984747	0.987566	0.968604	0.961312	0.97439	0.967101	0.962921	0.962921	0.946126
Q9JHU4	DYHC1_MOUSE	Dync1h1 Dhc1 Dnch1 Dnchc1 Dyhc	Cytoplasmic dynein 1 heavy chain 1 (Cytoplasmic dynein heavy chain 1) (Dynein heavy chain, cytosolic)	5.41832	5.37322	6.43709	6.69054	6.96251	7.18323	7.02364	6.99393	7.36242	5.41832	0.2475	5.33831	6.05203	2.73549	4.17489	0	0	Molecular motors		4644	5.6867	4.17281	6.41	3.6	-0.339	0.26202	0.49031	0.369439	0.491154	0.713495	0.435249	0.473489	0.665032	0.421944	0.454615	0.524659	0.986626	0.963966	0.986243	0.969522	0.946604	0.976327	0.971332	0.950727	0.950727	0.952637
Q9QXS1	PLEC_MOUSE	Plec Plec1	Plectin (PCN) (PLTN) (Plectin-1) (Plectin-6)	11.8003	11.5846	16.065	12.0825	12.2981	17.2853	11.6792	11.6768	16.6057	11.8003	0.7245	11.7724	11.6204	8.13591	12.4133	0	0	Cytoskeletal proteins	Actin-associated proteins	4691	5.05875	3.6507	5.96	16.9	-0.694	0.244633	0.459706	0.450205	0.395791	0.515398	0.734672	0.306513	0.468312	0.395428	0.836028	0.764292	0.994544	0.985141	0.992307	0.98824	0.982596	0.970871	0.992075	0.983496	0.983496	0.943749
Q9WV55	VAPA_MOUSE	Vapa Vap33	Vesicle-associated membrane protein-associated protein A (VAMP-A) (VAMP-associated protein A) (VAP-A) (33 kDa VAMP-associated protein) (VAP-33)	6.54204	6.52959	7.09561	6.87965	7.59712	7.5712	6.86274	6.88113	7.71727	6.54204	0.3715	4.49064	5.58197	3.71929	9.13205	1	0	Endoplasmic reticulum		249	6.46667	3.50596	8.39	32.5	-0.395	0.281126	0.535459	0.434597	0.469023	0.799895	0.416465	0.390237	0.516756	0.411393	0.687089	0.978765	0.987375	0.972188	0.983185	0.974152	0.955986	0.978011	0.978274	0.967013	0.967013	0.968748
Q9WV60	GSK3B_MOUSE	Gsk3b	Glycogen synthase kinase-3 beta (GSK-3 beta) (EC 2.7.11.26) (Serine/threonine-protein kinase GSK3B) (EC 2.7.11.1)	5.81138	5.46904	5.37472	6.54836	6.8117	5.94796	6.39811	6.84597	5.21899	5.81138	0.2895	5.57094	5.5392	2.15956	0.185459	0	0	Kinases		420	5.53564	3.51799	8.77	23.1	-0.315	0.248498	0.449968	0.299241	0.717505	0.746988	1.05829	0.316195	0.567109	0.289435	4.08145	1.86943	0.98819	0.972183	0.989854	0.870278	0.968391	0.904829	0.982981	0.959833	0.959833	0.948935
Q9Z1Q9	SYVC_MOUSE	Vars Bat6 G7a Vars2	Valine--tRNA ligase (EC 6.1.1.9) (Protein G7a) (Valyl-tRNA synthetase) (ValRS)	11.9108	11.141	11.98	13.9173	12.2374	12.384	13.3312	13.9984	12.4757	11.9108	0.7305	12.388	14.74	5.11891	6.78794	0	0	t-RNA synthetases		1263	3.83354	3.13033	7.76	11.9	-0.296	0.593368	0.942378	0.671792	2.81767	1.1676	1.33849	1.02001	1.09906	2.42773	1.06162	1.40998	0.97887	0.936	0.983709	0.865393	0.911618	0.890105	0.839767	0.879203	0.879203	0.948251
Q9Z2I9	SUCB1_MOUSE	Sucla2	Succinate--CoA ligase [ADP-forming] subunit beta, mitochondrial (EC 6.2.1.5) (ATP-specific succinyl-CoA synthetase subunit beta) (A-SCS) (Succinyl-CoA synthetase beta-A chain) (SCS-betaA)	20.7099	20.4743	21.5241	24.9772	23.8653	27.9415	24.9559	24.4754	27.9386	20.7099	0.9155	22.0918	21.7635	13.6071	10.4574	0	0	Mitochondrial proteins	Mitochondrial matrix	463	5.65079	2.97955	7.01	1.5	-0.023	0.343767	0.802562	0.712853	0.860389	1.00569	1.09864	0.805464	1.07081	1.06042	2.00446	24.2889	0.995656	0.98071	0.989337	0.980381	0.975733	0.976313	0.984206	0.974497	0.974497	0.941547
O35295	PURB_MOUSE	Purb	Transcriptional activator protein Pur-beta (Purine-rich element-binding protein B) (Vascular actin single-stranded DNA-binding factor 2 p44 component)	12.8443	11.6842	11.8051	14.1672	15.573	12.6425	13.4605	12.7349	12.4047	12.8443	0.764	12.7157	12.6096	11.4355		0	0	Nucleic acid-binding proteins		324	5.16115	3.47159	5.42	41.7	-0.679	0.492202	0.96372	0.610145	0.575546	5.07241	0.724639	0.622666	1.1174	0.603339	0.909903	1.22479	0.983121	0.975298	0.98431	0.944416		0.948341	0.978288	0.946664	0.946664	0.948613
O54774	AP3D1_MOUSE	Ap3d1 Ap3d	AP-3 complex subunit delta-1 (AP-3 complex subunit delta) (Adaptor-related protein complex 3 subunit delta-1) (Delta-adaptin) (mBLVR1)	9.068	8.3937	7.08562	10.8896	11.7374	9.03283	11.4985	11.8981	8.67245	9.068	0.573	8.21296	7.4479	2.52483		0	0	Clathrin endocytosis apparatus		1199	5.35132	3.88885	7.37	28	-0.463	0.25536	0.430225	0.717829	0.811571	0.966492	1.16375	1.02265	1.07579	0.605436	0.814849	0.957187	0.992679	0.982605	0.955276	0.886714	0.951101	0.939722	0.887978	0.933673	0.933673	0.953098
O70133	DHX9_MOUSE	Dhx9 Ddx9	ATP-dependent RNA helicase A (EC 3.6.4.13) (DEAH box protein 9) (mHEL-5) (Nuclear DNA helicase II) (NDH II) (RNA helicase A) (RHA)	5.4935	5.2875	8.50187	8.18675	9.20664	22.814	6.88432	16.0798	8.55181	5.4935	0.2555	5.83638	5.28846	0.687502		0	0	Nucleic acid-binding proteins		1380	4.39127		6.82	9.6		0.182081	0.403679	0.405061	5.38467	6.6423	7.78294	4.41299	15.4876	0.131515	0.606493	0.520673	0.992906	0.972392	0.986716	0.202645		0.116246	0.536777			0.980118
O70251	EF1B_MOUSE	Eef1b Eef1b2	Elongation factor 1-beta (EF-1-beta)	8.44752	9.23934	8.7109	8.29019		8.82839	8.5126	8.16134	8.37588	8.44752	0.534	8.61719	9.04951	3.58473	7.40701	0	0	GTPases and regulators		225	6.59419	3.64326	4.69	22.7	0.008	0.237083	1.16665	0.503481	0.742405		0.711031	0.449277	2.72193	0.531874	1.72505	3.03112	0.995652	0.983997	0.98523	0.912139		0.973789	0.973334	0.965227	0.965227	0.974159
O88569	ROA2_MOUSE	Hnrnpa2b1 Hnrpa2b1	Heterogeneous nuclear ribonucleoproteins A2/B1 (hnRNP A2/B1)	8.7953	7.80737	12.8045	8.88503	8.61121	13.0919	8.74517	9.04137	12.1227	8.7953	0.557	9.53939	7.77132	2.27457		0	0	Nucleic acid-binding proteins		353	6.3534	3.6066	8.95	27.5	-0.914	0.24899	0.462974	0.497313	0.560348	0.156933	0.529019	0.532385	0.460078	0.974849	0.84681	0.607773	0.992494	0.978741	0.988654	0.931182		0.988806	0.957078	0.894076	0.894076	0.961066
O88712	CTBP1_MOUSE	Ctbp1	C-terminal-binding protein 1 (CtBP1) (EC 1.1.1.-)	17.5687	16.5795	15.5425	21.9986	20.9407	26.9278	21.6406	21.9024	22.4097	17.5687	0.859	8.31914	8.18633	2.32338		0	0	Phosphatases and regulators		441	6.06502	3.92407	6.77	10.2	-0.117	0.406065	0.758816	0.640366	0.899523	1.25474	0.949876	0.88522	1.18159	0.759054	1.43457	1.42906	0.992634	0.984902	0.985685	0.941795	0.962586	0.945986	0.96842	0.967174	0.967174	0.96197
P07901	HS90A_MOUSE	Hsp90aa1 Hsp86 Hsp86-1 Hspca	Heat shock protein HSP 90-alpha (Heat shock 86 kDa) (HSP 86) (HSP86) (Tumor-specific transplantation 86 kDa antigen) (TSTA)	5.47693	5.41942	5.97295	7.26309	7.42597	6.40377	6.81856	7.19016	6.04691	5.47693	0.2535	4.79906	5.03318	2.65535		0	0	Chaperones and Heat Shock Proteins		733	6.98543	3.05956	5	15.8	-0.741	0.178836	0.384672	0.346116	0.495626	0.594148	0.381725	0.353131	0.556873	0.329809	0.565747	0.792974	0.993159	0.975828	0.98632	0.969399	0.960894	0.977168	0.981587	0.964484	0.964484	0.969381
P08113	ENPL_MOUSE	Hsp90b1 Grp94 Tra-1 Tra1	Endoplasmin (94 kDa glucose-regulated protein) (GRP-94) (Endoplasmic reticulum resident protein 99) (ERp99) (Heat shock protein 90 kDa beta member 1) (Polymorphic tumor rejection antigen 1) (Tumor rejection antigen gp96)	4.73371	4.77242	4.78271	4.7895	5.22769	5.55605	5.15899	5.01012	5.76314	4.73371	0.1745	5.10303	3.86349	2.12293		0	0	Endoplasmic reticulum		802	5.33338	3.49094	4.82	15.6	-0.72	0.21241	0.448975	0.332593	0.458007	0.461128	0.27222	0.31101	0.38094	0.222174	1.19126	1.36217	0.988937	0.964144	0.982851	0.973103	0.965222	0.984645	0.98008	0.971931	0.971931	0.929932
P10126	EF1A1_MOUSE	Eef1a1 Eef1a	Elongation factor 1-alpha 1 (EF-1-alpha-1) (Elongation factor Tu) (EF-Tu) (Eukaryotic elongation factor 1 A-1) (eEF1A-1)	4.89283	4.61784	6.50269	5.58724	5.27997	7.06956	6.26689	7.06147	7.20004	4.89283	0.1885	6.26325	6.20069	3.19159		0	0	RNA processing / Translation related		462	6.87269	4.20216	9.01	5.8	-0.252	0.149651	0.298634	0.583005	0.201358	0.338628	0.409043	0.199979	1.53765	0.209825	0.950429	0.922486	0.994139	0.981166	0.957537	0.990324	0.978487	0.969065	0.992176	0.652028	0.652028	0.972813
P10630	IF4A2_MOUSE	Eif4a2 Ddx2b	Eukaryotic initiation factor 4A-II (eIF-4A-II) (eIF4A-II) (EC 3.6.4.13) (ATP-dependent RNA helicase eIF4A-2)	3.15081	3.01049	3.62612	3.40267	3.58423	4.16569	3.8633	4.12244	4.50312	3.15081	0.0635	2.83038	3.29745	1.77118		0	0	Protein synthesis		407	3.14731	3.49402	5.48	7.4	-0.258	0.151803	0.437066	0.379671	0.720791	0.449263	0.349703	0.389434	0.776274	0.290851	0.510726	0.814633	0.990293	0.938045	0.970831	0.89011	0.967923	0.971655	0.956088	0.957158	0.957158	0.954921
P10637	TAU_MOUSE	Mapt Mtapt Tau	Microtubule-associated protein tau (Neurofibrillary tangle protein) (Paired helical filament-tau) (PHF-tau)	16.0773	16.1238	11.0717	16.8441	16.9866	11.9277	15.3593	16.2744	11.6572	16.0773	0.836	16.9316	16.8023	7.64531		0	0	Cytoskeletal proteins	Microtubule-associated proteins	733	5.8224	4.29032	6.78	85.7		0.401141	1.37956	0.510342	0.82803	19.2523	0.484216	0.500363	0.56857	0.348326	1.45811	1.81914	0.991248	0.982066	0.984945	0.967708	0.930878	0.981733	0.986598	0.983585	0.983585	0.949618
P11499	HS90B_MOUSE	Hsp90ab1 Hsp84 Hsp84-1 Hspcb	Heat shock protein HSP 90-beta (Heat shock 84 kDa) (HSP 84) (HSP84) (Tumor-specific transplantation 84 kDa antigen) (TSTA)	4.1575	4.01842	4.56803	5.10062	5.42052	4.83191	5.2817	5.56773	5.02314	4.1575	0.1195	3.69219	4.32423	2.13945		0	0	Cytoskeletal proteins	Microtubule-associated proteins	724	6.77153	4.7728	5.04	15.9	-0.678	0.172644	0.307622	0.298569	0.318083	0.434904	0.260722	0.23859	0.391794	0.230609	0.647671	0.810207	0.990551	0.976219	0.984825	0.98402	0.968294	0.984413	0.987546	0.974244	0.974244	0.976485
P14131	RS16_MOUSE	Rps16	40S ribosomal protein S16	10.7192	9.81103	10.7232	10.1438		10.6535	10.6473	10.1517	10.2481	10.7192	0.672	10.7143	8.10589	2.63845	7.14187	0	0	Ribosome		146	5.7739	2.18752	10.21	16.4	-0.445	0.279009	1.8182	0.590443	0.65139		0.523399	0.411445	0.5636	0.565693	1.20044	0.767748	0.992188	0.960035	0.981315	0.906286		0.978775	0.985602	0.979469	0.979469	0.948619
P14148	RL7_MOUSE	Rpl7	60S ribosomal protein L7	10.4047	9.30652	9.22778	10.2108	10.6035	10.8614	10.6178	10.01	9.45288	10.4047	0.653	10.8507	8.06886	3.62264		0	0	Ribosome		270	5.49774	2.89321	10.89	23	-0.578	0.860138	1.8742	1.13276	1.39342	0.860384	0.442691	0.653394	1.40665	0.498954	0.980408	0.870606	0.887385	0.814528	0.949678		0.96759	0.95535	0.892275	0.971599	0.971599	0.966779
P14206	RSSA_MOUSE	Rpsa Lamr1 P40-8	40S ribosomal protein SA (37 kDa laminin receptor precursor) (37LRP) (37 kDa oncofetal antigen) (37/67 kDa laminin receptor) (LRP/LR) (67 kDa laminin receptor) (67LR) (Laminin receptor 1) (LamR) (Laminin-binding protein precursor p40) (LBP/p40) (OFA/iLRP)	9.83928	8.2588	11.9977	11.035		12.3002	10.521	12.0343	10.2591	9.83928	0.6225	12.679	9.96348	6.13789	7.73977	0	0	Ribosome		295	5.62943	1.96848	4.87	29.5	-0.301	0.867777	1.17778	1.45817	0.888064			0.668577		0.646855	1.86952	2.24062	0.875436	0.921462	0.919443	0.873013			0.952035			0.963213
P15105	GLNA_MOUSE	Glul Glns	Glutamine synthetase (GS) (EC 6.3.1.2) (Glutamate decarboxylase) (EC 4.1.1.15) (Glutamate--ammonia ligase)	8.15614	7.45177	7.28805	8.14997	8.01063	7.766	8.29675	7.93954	7.76498	8.15614	0.509	8.0452	8.00831	0.641674		0	0			373	7.0061	4.71578	7.07	6.4	-0.594	0.24418	0.411833	0.339867	0.441846	0.426013	0.348649	0.327062	0.395074	0.307593	0.723165	0.810073	0.9918	0.980178	0.989044	0.97028	0.978748	0.983516	0.986404	0.981753	0.981753	0.955837
P16330	CN37_MOUSE	Cnp Cnp1	2',3'-cyclic-nucleotide 3'-phosphodiesterase (CNP) (CNPase) (EC 3.1.4.37)	55.6372	55.2601	48.2535	57.6147	55.8626	51.8435	58.3867	54.2195	49.8121	55.6372	0.987	52.2448	50.8737		103.127	0	0	Myelin		420	7.7942	4.15066	8.97	6.4	-0.422	0.798532	1.18366	1.14091	0.880701	1.80476	1.28192	1.0358	2.07192	0.740653	2.91726	2.82494	0.995721	0.99189	0.992245	0.994879	0.981376	0.986404	0.993588	0.975348	0.975348	0.952321
P17426	AP2A1_MOUSE	Ap2a1 Adtaa Clapa1	AP-2 complex subunit alpha-1 (100 kDa coated vesicle protein A) (Adaptor protein complex AP-2 subunit alpha-1) (Adaptor-related protein complex 2 subunit alpha-1) (Alpha-adaptin A) (Alpha1-adaptin) (Clathrin assembly protein complex 2 alpha-A large chain) (Plasma membrane adaptor HA2/AP2 adaptin alpha A subunit)	16.0114	15.2254	11.5409	20.4656	20.5419	13.5255	20.4568	20.3275	13.2811	16.0114	0.835	14.7781	15.7433	3.1474		0	0	Clathrin endocytosis apparatus		977	6.28149	4.03181	7.04	13.8	-0.075	0.317512	0.561937	0.469824	0.931751	1.14827	0.610584	1.01939	1.09986	0.630948	0.998491	1.23331	0.994458	0.984825	0.988561	0.973476	0.962791	0.978017	0.968496	0.96395	0.96395	0.951942
P17427	AP2A2_MOUSE	Ap2a2 Adtab	AP-2 complex subunit alpha-2 (100 kDa coated vesicle protein C) (Adaptor protein complex AP-2 subunit alpha-2) (Adaptor-related protein complex 2 subunit alpha-2) (Alpha-adaptin C) (Alpha2-adaptin) (Clathrin assembly protein complex 2 alpha-C large chain) (Plasma membrane adaptor HA2/AP2 adaptin alpha C subunit)	15.8232	15.0185	11.9236	20.4303	20.3208	14.2343	20.3067	20.2702	14.3753	15.8232	0.8325	14.2531	15.6675	2.70958		0	0	Clathrin endocytosis apparatus		938	6.39683	4.04301	6.94	9.1	-0.093	0.311746	0.502656	0.489671	0.988393	1.1859	0.622465	0.975022	1.13765	0.658886	1.04612	1.136	0.994579	0.98743	0.988264	0.970254	0.960217	0.978491	0.970724	0.961787	0.961787	0.96889
P17710	HXK1_MOUSE	Hk1	Hexokinase-1 (EC 2.7.1.1) (Hexokinase type I) (HK I) (Hexokinase, tumor isozyme)	24.0465	23.0342	24.3448	32.4503	30.7207	30.8724	31.0025	29.5472	30.7584	24.0465	0.939	24.2601	26.2661	10.3511		0	0	Mitochondrial proteins	Mitochondrial matrix	974	6.58579	4.2306	6.8	7.7		0.41509	0.682703	0.579071	1.1884	1.48841	1.23089	1.03986	1.12552	1.28523	3.61992	2.07376	0.995024	0.987898	0.994102	0.976917	0.968295	0.975786	0.981903	0.977842	0.977842	0.95456
P23116	EIF3A_MOUSE	Eif3a Csma Eif3 Eif3s10	Eukaryotic translation initiation factor 3 subunit A (eIF3a) (Centrosomin) (Eukaryotic translation initiation factor 3 subunit 10) (eIF-3-theta) (eIF3 p167) (eIF3 p180) (eIF3 p185) (p162)	4.45821	4.56814	4.36841	3.84909		5.02337	4.48552	5.06004	3.977	4.45821	0.1485	4.93113	3.79585	1.72621	5.23208	0	0	Endoplasmic reticulum		1344	3.79281	3.15655	6.78	30.8	-1.454	0.403414	0.50733	0.468262	1.14628		0.722137	0.66838	1.36419	1.08301	0.521148	1.08404	0.971012	0.96525	0.976377	0.711254		0.965588	0.933186	0.921051	0.921051	0.935949
P26443	DHE3_MOUSE	Glud1 Glud	Glutamate dehydrogenase 1, mitochondrial (GDH 1) (EC 1.4.1.3)	23.8261	22.2789	25.9821	25.1972	23.85	28.0615	25.5977	24.2961	28.3558	23.8261	0.943	20.9081	26.0917	15.4463		0	0	Mitochondrial proteins	Mitochondrial matrix	558	7.15874	3.73997	8	5.4	-0.307	0.366934	0.572585	0.536091	0.606139	0.818975	0.672174	0.598632	0.708465	0.750881	1.72331	5.71621	0.996083	0.990807	0.995304	0.991432	0.982925	0.990133	0.9907	0.987652	0.987652	0.953436
P27773	PDIA3_MOUSE	Pdia3 Erp Erp60 Grp58	Protein disulfide-isomerase A3 (EC 5.3.4.1) (58 kDa glucose-regulated protein) (58 kDa microsomal protein) (p58) (Disulfide isomerase ER-60) (Endoplasmic reticulum resident protein 57) (ER protein 57) (ERp57) (Endoplasmic reticulum resident protein 60) (ER protein 60) (ERp60)	5.7886	5.73696	6.32816	5.92981	5.95694	6.9301	6.27883	6.1795	7.08806	5.7886	0.2875	5.20044	5.35664	2.39117		0	0	Endoplasmic reticulum		505	6.12339	3.58906	6.22	5.7	-0.492	0.197207	0.794796	0.334062	0.394614	0.937043	0.318915	0.314402	0.455275	0.317861	1.04741	0.983024	0.992047	0.96799	0.987099	0.96804	0.969345	0.984736	0.983481	0.969893	0.969893	0.96999
P28652	KCC2B_MOUSE	Camk2b Camk2d	Calcium/calmodulin-dependent protein kinase type II subunit beta (CaM kinase II subunit beta) (CaMK-II subunit beta) (EC 2.7.11.17)	7.42445	7.14524	7.62377	7.49428	7.71682	8.4943	7.52765	7.67116	8.5139	7.42445	0.444	5.26248	8.00338		5.05224	1	0	Ca2+/calmodulin-dependent protein kinase		542	7.65003	4.52328	7.29	17	-0.364	0.285113	0.581467	0.435086	0.418956	0.638552	0.513966	0.353125	0.527073	0.445248	0.69221	1.14447	0.988691	0.965837	0.984026	0.976345	0.955969	0.974654	0.983597	0.968685	0.968685	0.962902
P28660	NCKP1_MOUSE	Nckap1 Hem2 Kiaa0587 Nap1	Nck-associated protein 1 (NAP 1) (Brain protein H19) (MH19) (Membrane-associated protein HEM-2) (p125Nap1)	9.37948	9.11868	9.5367	11.1305	11.6107	10.5471	11.271	11.0811	10.5459	9.37948	0.5915	9.17832	9.25176	4.03817		0	0	Cytoskeletal proteins	Actin-associated proteins	1128	4.61728	3.7577	6.63	3.4	-0.1	0.227261	0.429679	0.417152	0.533421	0.718581	0.482037	0.474178	0.592001	0.43846	0.821066	0.773671	0.99414	0.982737	0.988501	0.976501	0.969813	0.98428	0.981901	0.973256	0.973256	0.982978
P29341	PABP1_MOUSE	Pabpc1 Pabp1	Polyadenylate-binding protein 1 (PABP-1) (Poly(A)-binding protein 1)	9.09199	8.42497	8.32878	10.9354	10.8591	8.60829	8.95546	8.65768	8.19424	9.09199	0.575	8.40255	7.97607	2.43818		0	0	Nucleic acid-binding proteins		636	5.72299	3.2465	9.49	22.2	-0.511	0.251435	0.542031	0.408261	0.880647	0.685897	0.517633	0.524345	0.723789	0.507474	0.887629	0.654221	0.992798	0.971173	0.986924	0.955638	0.963258	0.972549	0.969297	0.953494	0.953494	0.955847
P30275	KCRU_MOUSE	Ckmt1	Creatine kinase U-type, mitochondrial (EC 2.7.3.2) (Acidic-type mitochondrial creatine kinase) (Mia-CK) (Ubiquitous mitochondrial creatine kinase) (U-MtCK)	24.4302	21.6615	25.8652	28.2907	25.7159	29.8591	27.4959	26.3378	30.2577	24.4302	0.921	24.9813	28.0284	9.34371		0	0	Mitochondrial proteins	Mitochondrial inner membrane	418	6.44375	4.0187	8.17	4.8	-0.406	0.523354	1.56522	1.04642	1.16754	1.76414	1.54612	1.02785	1.18184	1.66302	2.3148	5.26971	0.992553	0.938407	0.983597	0.965573	0.960711	0.942384	0.978786	0.972953	0.972953	0.94972
P31938	MP2K1_MOUSE	Map2k1 Mek1 Prkmk1	Dual specificity mitogen-activated protein kinase kinase 1 (MAP kinase kinase 1) (MAPKK 1) (EC 2.7.12.2) (ERK activator kinase 1) (MAPK/ERK kinase 1) (MEK 1)	7.3309	6.69288	6.91017	8.56404	8.20108	7.61432	8.3939	8.65325	7.13963	7.3309	0.437	7.14252	8.30755	2.63425		0	0	Kinases		393	5.38175	4.05231	6.69	15	-0.299	0.212145	0.49524	0.318713	0.480362	0.636689	0.361122	0.453187	0.63906	0.438212	1.81425	2.08367	0.99319	0.969916	0.990079	0.973318	0.959923	0.985896	0.977083	0.965555	0.965555	0.95948
P42669	PURA_MOUSE	Pura	Transcriptional activator protein Pur-alpha (Purine-rich single-stranded DNA-binding protein alpha)	19.7718	19.0351	18.6434	21.4032	22.7493	19.019	20.653	20.5965	18.9429	19.7718	0.891	19.9834	19.2301	13.3258		0	0	Nucleic acid-binding proteins		321	7.41982	3.05115	6.44	35.8	-0.761	0.399698	0.75697	0.641727	0.736328	1.23637	0.589461	0.682648	0.918054	0.591069	1.4221	1.4359	0.993891	0.980798	0.989313	0.979185	0.944406	0.986442	0.985095	0.97415	0.97415	0.974743
P42932	TCPQ_MOUSE	Cct8 Cctq	T-complex protein 1 subunit theta (TCP-1-theta) (CCT-theta)	5.98295	6.02001	6.57283	7.66614	7.87172	7.27043	8.21528	8.27492	7.58167	5.98295	0.3125	6.41231	5.97188	2.21195		0	0	Chaperones and Heat Shock Proteins		548	5.60514	3.57054	5.62	4.7	-0.077	0.205994	0.558041	0.310978	0.434704	0.843162	0.330741	0.37173	0.621484	0.315521	1.883	6.01438	0.992017	0.958831	0.98977	0.977856	0.865226	0.985802	0.983027	0.960983	0.960983	0.844572
P46096	SYT1_MOUSE	Syt1	Synaptotagmin-1 (Synaptotagmin I) (SytI) (p65)	10.3459	9.84611	9.78838	10.6782	10.3794	10.1826	10.559	10.3493	9.92727	10.3459	0.649	10.7627	12.5631	19.3331		0	0			421	7.47151	4.52095	8.53	17.8	-0.419	0.352977	0.399973	0.365954	0.804884	0.59421	0.592744	0.424719	0.536609	0.388671	1.0773	1.55802	0.987934	0.985873	0.990391	0.942876	0.970033	0.962295	0.983597	0.976409	0.976409	0.964417
P47911	RL6_MOUSE	Rpl6	60S ribosomal protein L6 (TAX-responsive enhancer element-binding protein 107) (TAXREB107)	9.77751	8.88839	9.04541	8.97493	9.9143	9.06034	9.46268	9.14331	9.32161	9.77751	0.6175	9.01695	7.19184	5.13954		1	0	Ribosome		296	5.0483	2.94645	10.69	32.4	-0.765	0.395671	0.557916	0.580809	0.774715	1.10285	4.28875	0.573925	0.698548	0.485075	0.980114	0.719778	0.988767	0.975371	0.9832	0.91064	0.945227	0.698415	0.965216	0.953657	0.953657	0.965619
P49312	ROA1_MOUSE	Hnrnpa1 Fli-2 Hnrpa1 Tis	Heterogeneous nuclear ribonucleoprotein A1 (hnRNP A1) (HDP-1) (Helix-destabilizing protein) (Single-strand-binding protein) (Topoisomerase-inhibitor suppressed) (hnRNP core protein A1) [Cleaved into: Heterogeneous nuclear ribonucleoprotein A1, N-terminally processed]	7.03829	6.27496	10.4445	6.5433	6.53965	10.5036	7.06226	7.07941	10.5398	7.03829	0.414	7.44805	6.41978	2.49885		1	0	RNA processing / Translation related		320	5.02327	2.08636	9.23	35.9	-0.893	0.296329	0.477043	0.554844	2.04632	0.704627	0.282959	0.809847	1.01426	1.0245	0.729734	0.603984	0.986299	0.971181	0.98161	0.722681			0.839839			0.930978
P50518	VATE1_MOUSE	Atp6v1e1 Atp6e Atp6e2	V-type proton ATPase subunit E 1 (V-ATPase subunit E 1) (V-ATPase 31 kDa subunit) (p31) (Vacuolar proton pump subunit E 1)	10.1698	10.4213	8.93546	11.7703	14.3473	9.50036	11.9989	12.0785	9.48491	10.1698	0.6355	9.68889	10.88	0.799637		0	0	Synapse	Synaptic vesicle proteins	226	6.18708	4.17508	8.43	6.2	-0.523	0.227995	0.813719	0.375319	0.568976	3.73955	0.391646	0.569879	0.750228	0.409736	0.774721	4.03683	0.994637	0.98365	0.989834	0.957222	0.976813	0.984602	0.977366	0.965668	0.965668	0.939071
P50580	PA2G4_MOUSE	Pa2g4 Ebp1 Plfap	Proliferation-associated protein 2G4 (IRES-specific cellular trans-acting factor 45 kDa) (ITAF45) (Mpp1) (Proliferation-associated protein 1) (Protein p38-2G4)	5.70213	5.63134	6.59421	6.31652	6.13513	6.71168	5.95021	5.1556	6.16116	5.70213	0.276	6.06675	6.70541	3.48587		0	0	Nucleic acid-binding proteins		394	4.54562	3.37931	6.86	18	-0.476	0.432828	0.76531	0.629331	0.95777	1.60564	1.82993	0.334757	4.51282	0.456525	0.96075	1.69609	0.962561	0.934884	0.965641	0.826484	0.705705	0.857624	0.955719			0.938596
P51410	RL9_MOUSE	Rpl9	60S ribosomal protein L9	11.6693	10.6063	10.2394	8.55448		10.814	10.7754	9.28433	9.47443	11.6693	0.7195	11.4569	8.7932	4.08958	6.85424	0	0	Ribosome		192	6.18662	1.49136	9.95	6.8	-0.349	0.47569	0.71841	0.474606	1.79673		1.69314	0.868146	1.13709	1.04021	1.20736	1.02548	0.986575	0.98563	0.988865				0.892533	0.94504	0.94504	0.956453
P60335	PCBP1_MOUSE	Pcbp1	Poly(rC)-binding protein 1 (Alpha-CP1) (Heterogeneous nuclear ribonucleoprotein E1) (hnRNP E1)	4.46866	4.40038	5.10605	5.31786	6.02727	5.55374	5.43961	5.54866	5.1557	4.46866	0.1505	4.0958	4.49113	1.69341		0	0	Nucleic acid-binding proteins		356	6.35237	3.68904	7.1	8.7	-0.106	0.225645	0.58569	0.269895	0.438887	1.04379	0.395135	0.350308	0.801717	0.31277	0.546442	0.627805	0.987815	0.96641	0.989994	0.961019	0.936006	0.979388	0.976817	0.953327	0.953327	0.957661
P60867	RS20_MOUSE	Rps20	40S ribosomal protein S20	12.1979	13.927	12.9997	11.6477		11.7907	12.5415	12.4853	11.6821	12.1979	0.743	13.3658	12.0154	5.97654	7.54808	0	0	Ribosome		119	6.40406	3.00432	9.93	31.1	-0.069	0.365011	1.31416	0.816068	0.638541		0.81055	0.808255	1.35501	0.463605	1.62581	1.63129	0.989691	0.989922	0.982267	0.919295		0.961027	0.973864	0.993708	0.993708	0.971671
P62141	PP1B_MOUSE	Ppp1cb	Serine/threonine-protein phosphatase PP1-beta catalytic subunit (PP-1B) (EC 3.1.3.16) (EC 3.1.3.53)	6.41331	6.25786	5.17188	7.30285	7.75505	6.28602	6.76403	6.88658	6.07618	6.41331	0.3535	5.11301	6.73308	1.8694		0	0	Phosphatases and regulators		327	5.44098	3.40722	6.18	8.9	-0.243	0.146264	0.564029	0.393766	0.466529	0.676297	0.45496	0.245717	0.371858	0.240662	0.584138	1.61785	0.996684	0.983859	0.984407	0.960259	0.944339	0.979428	0.99004	0.980972	0.980972	0.959456
P62301	RS13_MOUSE	Rps13	40S ribosomal protein S13	10.0857	9.14978	9.83941	9.85563		9.77952	9.88821	8.46242	9.43719	10.0857	0.634	9.73326	7.95431	4.14843	5.05659	0	0	Ribosome		151	5.77879	0.69897	10.53	11.9	-0.069	0.353257	1.46713	0.596742	0.926375		2.52574	0.433225	2.55849	0.533021	0.874548	0.75456	0.988813	0.975547	0.982663	0.851326		0.980866	0.978232	0.980325	0.980325	0.960102
P62830	RL23_MOUSE	Rpl23	60S ribosomal protein L23	10.8001	11.8562	10.4425	10.5143		9.79794	10.643	10.9338	10.5192	10.8001	0.6755	9.9875	9.06782	5.41604	6.99169	0	0	Ribosome		140	5.89184	2.62221	10.5	9.3	-0.194	0.296508	1.00388	0.567229	0.574327		1.6151	0.496302	1.86547	0.546018	0.902692	1.03312	0.991946	0.983034	0.98513	0.931821		0.945745	0.970584	0.986774	0.986774	0.981705
P62897	CYC_MOUSE	Cycs	Cytochrome c, somatic	31.3773	32.4343	32.1205	37.6236		39.089	37.9847	37.5568	39.1208	31.3773	0.9655	33.7739	33.2758	17.5433	14.2022	0	0	Mitochondrial proteins		105	6.6325	1.43136	9.59	21	-0.757	0.632827	3.77059	1.50545	1.26976		1.44736	1.43687	1.5605	1.32739	2.42314	2.27423	0.993552	0.970181	0.974403	0.982209		0.978122	0.976385	0.973992	0.973992	0.975834
P63260	ACTG_MOUSE	Actg1 Actg	Actin, cytoplasmic 2 (Gamma-actin) [Cleaved into: Actin, cytoplasmic 2, N-terminally processed]	17.7188	16.9196	19.2075	19.9925	19.8751	18.9066	18.0951	18.7683	16.8497	17.7188	0.761	16.0897	15.7745	5.353		0	0	Cytoskeletal proteins	Actins	375	8.20013	1.38021	5.48	5.6	-0.199	0.251884	0.536227	0.524207	0.588593	0.723051	0.418697	0.415524	0.613245	0.332329	1.17508	1.00015	0.99693	0.987935	0.992865	0.98641	0.98226	0.992691	0.992325	0.986298	0.986298	0.972245
P63325	RS10_MOUSE	Rps10	40S ribosomal protein S10	10.079	9.37705	9.90765	9.61904		9.17734	9.69387	8.77545	8.93167	10.079	0.633	11.3153	7.85778	4.22145	6.84836	0	0	Ribosome		165	4.94484	2.549	10.15	48.5	-0.766	0.345708	1.21687	0.518068	0.822727		1.2304	0.709821	1.33992	0.956542	0.788726	0.991399	0.990576	0.974032	0.986973	0.908588		0.988835	0.939926	0.98018	0.98018	0.94548
P70168	IMB1_MOUSE	Kpnb1 Impnb	Importin subunit beta-1 (Karyopherin subunit beta-1) (Nuclear factor p97) (Pore targeting complex 97 kDa subunit) (PTAC97) (SCG)	8.18139	7.44925	7.92448	9.57587		8.88817	9.36379	9.10912	8.47257	8.18139	0.51	7.19002	8.03379	3.2762	3.65051	0	0	nuclear Importins and exportins		876	5.44693	3.57761	4.78	5.1	-0.097	0.250146	1.85582	0.440458	0.682835		0.503401	0.633216	1.60562	0.496898	0.644253	0.701735	0.993281	0.929232	0.984421	0.898163		0.976457	0.963864	0.930939	0.930939	0.981853
P84091	AP2M1_MOUSE	Ap2m1 Clapm1	AP-2 complex subunit mu (AP-2 mu chain) (Adaptor protein complex AP-2 subunit mu) (Adaptor-related protein complex 2 subunit mu) (Clathrin assembly protein complex 2 mu medium chain) (Clathrin coat assembly protein AP50) (Clathrin coat-associated protein AP50) (Mu2-adaptin) (Plasma membrane adaptor AP-2 50 kDa protein)	16.3136	15.5345	12.9894	20.3821	20.4175	14.624	20.5019	20.8712	14.3752	16.3136	0.8395	14.4129	14.9196	2.81896		0	0	Clathrin endocytosis apparatus		435	6.44028	3.54962	9.54	4.4	-0.273	0.398883	0.517551	0.592582	0.964655	1.27533	0.64747	0.977876	1.24007	0.756742	1.07139	1.78807	0.991607	0.987266	0.985381	0.964781	0.955566	0.97761	0.970864	0.959147	0.959147	0.969328
P99024	TBB5_MOUSE	Tubb5	Tubulin beta-5 chain	22.3732	21.648	22.3993	29.8892	30.9469	27.8355	30.1348	30.9761	27.1985	22.3732	0.9195	24.1537	24.6852	6.93986		0	0	Cytoskeletal proteins	Tubulins	444	7.73268	4.38998	4.89	10.4	-0.348	0.470178	0.861846	1.18013	1.40864	1.76549	1.37473	1.16985	1.66295	1.13971	1.22948	1.34458	0.992916	0.987776	0.976806	0.962381	0.92424	0.972072	0.976864	0.960788	0.960788	0.960219
Q3U1J4	DDB1_MOUSE	Ddb1	DNA damage-binding protein 1 (DDB p127 subunit) (Damage-specific DNA-binding protein 1) (UV-damaged DNA-binding factor)	3.96862	3.93665	3.87631	4.53803	5.93758	4.40241	4.10467	5.07202	3.36361	3.96862	0.1055	3.49743	3.21349	1.29994		0	0	DNA remodelling and transcription regulators		1140	5.10248	4.06599	5.26	1.8	-0.108	0.23955	0.371694	0.243409	0.594104	1.17508	0.262037	0.646358	1.19414	0.616671	0.505449	0.621274	0.984194	0.967113	0.986982	0.823362	0.934723	0.984675	0.79428	0.948669	0.948669	0.98254
Q60668	HNRPD_MOUSE	Hnrnpd Auf1 Hnrpd	Heterogeneous nuclear ribonucleoprotein D0 (hnRNP D0) (AU-rich element RNA-binding protein 1)	9.77021	9.02701	15.0627	8.92808		15.4084	9.72026	9.93122	13.8511	9.77021	0.617	10.0688	10.2575	4.89004	2.04419	0	0	Nucleic acid-binding proteins		355	5.60474	3.23249	7.81	31	-0.789	0.572309	0.572272	0.79557	1.01141		1.15711	0.586102		0.988537	0.813129	0.708103	0.969229	0.975996	0.978123	0.737902		0.989431	0.878207			0.97791
Q60737	CSK21_MOUSE	Csnk2a1 Ckiia	Casein kinase II subunit alpha (CK II alpha) (EC 2.7.11.1)	6.82024	6.20935	6.16826	7.94642	8.53247	7.18226	8.37288	8.43283	6.83898	6.82024	0.3965	5.68954	5.27334	1.20438		0	0	Kinases		391	6.01518	3.01536	7.74	6.9	-0.46	0.236455	0.560366	0.461263	0.516727	0.535122	0.411551	0.596988	0.636614	0.288072	0.707162	0.792595	0.991336	0.975864	0.976664	0.941929	0.954429	0.979545	0.961439	0.9608	0.9608	0.981318
Q61166	MARE1_MOUSE	Mapre1	Microtubule-associated protein RP/EB family member 1 (APC-binding protein EB1) (End-binding protein 1) (EB1)	8.96684	10.0333	7.3786	12.0431		8.46767	11.2709	11.5408	7.87805	8.96684	0.5675	9.13776	8.69697	2.71652	0.645457	0	0	Cytoskeletal proteins	Microtubule-associated proteins	268	5.45171	3.20222	5.22	28.7	-0.425	0.261509	2.16382	0.359119	0.592674		0.600948	0.574474	1.99967	0.416792	1.09324	11.7244	0.994095		0.990203	0.933864		0.980705	0.961236	0.970558	0.970558	0.898877
Q61301	CTNA2_MOUSE	Ctnna2 Catna2	Catenin alpha-2 (Alpha N-catenin)	12.5647	12.2677	10.5825	12.1879	12.8066	11.304	12.1465	12.2351	10.8552	12.5647	0.758	11.0732	11.6846	1.63103		0	0	Scaffolding and adaptor proteins		953	5.68752	3.49872	5.7	11.4	-0.35	0.247667	0.638415	0.489692	0.327728	0.497254	0.433629	0.23764	0.422289	0.342977	1.55987	22.4883	0.995108	0.982828	0.985176	0.993032	0.982042	0.985871	0.995256	0.986533	0.986533	0.91607
Q61595	KTN1_MOUSE	Ktn1	Kinectin	3.30128	3.54075	3.25001	0.280083	2.7281	3.71425	3.54428	3.38546	3.14172	3.30128	0.0695	3.44188	3.03339	0.618945		0	0	Cell adhesion molecules		1327	4.22696		5.86	25.8		0.363084	0.733925	0.208216	4.32523	1.27616	0.392375	0.280872	0.461072	0.321473	0.476193	0.535475	0.968517	0.938379	0.990043	0.450914		0.928442	0.974329	0.94615	0.94615	0.955497
Q61990	PCBP2_MOUSE	Pcbp2 Cbp Hnrnpx Hnrpx	Poly(rC)-binding protein 2 (Alpha-CP2) (CTBP) (CBP) (Putative heterogeneous nuclear ribonucleoprotein X) (hnRNP X)	5.11828	4.84806	6.799	5.12517	5.41393	6.64201	5.43001	5.33815	6.40438	5.11828	0.2135	5.80502	5.62478	1.02219		0	0	Nucleic acid-binding proteins		362	6.05436	3.7632	6.78	18	-0.13	0.175488	0.581616	0.277655	0.405735	0.650464	0.46064	0.373517	0.739506	0.411169	0.647133	0.630682	0.992611	0.968142	0.992603	0.90385		0.981753	0.973263	0.961267	0.961267	0.977662
Q68FD5	CLH1_MOUSE	Cltc	Clathrin heavy chain 1	20.7054	20.4037	16.5384	33.2587	34.0122	24.4169	28.5883	32.5579	18.9896	20.7054	0.8975	14.3486	14.2383	3.4944		0	0	Clathrin endocytosis apparatus		1675	7.16772	3.96322	5.69	2.5	-0.244	0.302035	0.532892	0.596217	1.8597	2.09161	1.17835	1.14868	1.77441	0.717641	0.914826	0.970092	0.996518	0.990759	0.989035	0.953495	0.949641	0.968593	0.975998	0.958567	0.958567	0.954863
Q6GQT9	NOMO1_MOUSE	Nomo1	Nodal modulator 1	7.12503	6.57067	6.56926	5.586	6.58663	7.78053	6.9194	6.78309	6.60851	7.12503	0.421	6.59452	9.8659		9.61735	0	0	Phosphatases and regulators		1214	3.44104	3.80455	6.09	5.6	-0.158	0.522253	0.894578	0.537384	1.46374	1.18183	0.809883	0.532257	0.554188	0.79967	0.65208	0.975846	0.976009	0.940254	0.981292	0.599593	0.918673		0.960455	0.970539	0.970539	0.9655
Q6NZJ6	IF4G1_MOUSE	Eif4g1	Eukaryotic translation initiation factor 4 gamma 1 (eIF-4-gamma 1) (eIF-4G 1) (eIF-4G1)	2.869	2.54502	2.76029	3.85283	4.11239	2.85298	3.40146	3.56674	3.16944	2.869	0.05	2.71469	2.84934	1.62592		0	0	RNA processing / Translation related		1600	3.24283	3.96609	5.4	50	-0.642	0.234346	0.414915	0.315831	1.27169	0.693318	0.906583	0.595563	0.821691	0.453408	0.581715	1.00155	0.976054	0.916852	0.967313	0.260409	0.951015	0.91265	0.918502	0.945618	0.945618	0.967
Q6P5F9	XPO1_MOUSE	Xpo1 Crm1	Exportin-1 (Exp1) (Chromosome region maintenance 1 protein homolog)	9.40477	8.61733	11.2772	11.8085		13.0967	12.071	11.6344	10.5035	9.40477	0.5935	9.25107	9.6615	4.57896	7.60241	0	0	nuclear Importins and exportins		1071	4.71336	2.63246	6.08	2.5	-0.081	0.303877	0.898805	0.482044	1.04724		2.58815	0.638486	1.1104	2.52694	0.771711	0.778092	0.989083	0.973377	0.987637	0.785288		0.915408	0.902417	0.749107	0.749107	0.969228
Q6PIC6	AT1A3_MOUSE	Atp1a3	Sodium/potassium-transporting ATPase subunit alpha-3 (Na(+)/K(+) ATPase alpha-3 subunit) (EC 3.6.3.9) (Na(+)/K(+) ATPase alpha(III) subunit) (Sodium pump subunit alpha-3)	14.8899	14.7116	14.2513	15.0003	14.9445	15.756	15.1002	15.0001	15.9	14.8899	0.817	13.293	16.6634	23.3357		0	0	Endoplasmic reticulum		1013	7.90404	5.01002	5.41	7.5	-0.007	0.233917	0.428566	0.300537	0.296594	0.470024	0.306637	0.307104	0.445218	0.302771	1.82492	2.35	0.996533	0.990275	0.995913	0.994086	0.987774	0.994097	0.994206	0.988831	0.988831	0.942571
Q6R891	NEB2_MOUSE	Ppp1r9b	Neurabin-2 (Neurabin-II) (Protein phosphatase 1 regulatory subunit 9B) (Spinophilin)	6.6756	6.54159	5.41949	7.38913	8.21695	6.55545	6.83186	7.12062	6.18782	6.6756	0.3845	7.3531	6.4727	16.4013		0	0	Scaffolding and adaptor proteins		817	4.94822	4.65738	4.91	54	-0.826	0.274802	0.580869	0.429019	0.361885	0.810787	0.428706	0.350457	0.464501	0.458801	1.62559	1.9398	0.987897	0.972126	0.98036	0.980769	0.960002	0.983932	0.981258	0.971337	0.971337	0.949029
Q78PY7	SND1_MOUSE	Snd1	Staphylococcal nuclease domain-containing protein 1 (100 kDa coactivator) (p100 co-activator)	4.53786	4.36614	4.17434	3.61776	4.20556	5.29768	4.71967	4.17225	4.77598	4.53786	0.1575	4.24746	5.05135	1.04688		0	0	DNA remodelling and transcription regulators		910	4.29869	3.53263	7.42	14.8	-0.441	0.247561	0.623438	0.355376	0.976624	5.92369	1.15073	0.368588	0.894575	0.544585	0.567538	0.598446	0.986415	0.95451	0.981276	0.643641	0.655462	0.860345	0.970164	0.947748	0.947748	0.974
Q7TMK9	HNRPQ_MOUSE	Syncrip Hnrpq Nsap1 Nsap1l	Heterogeneous nuclear ribonucleoprotein Q (hnRNP Q) (Glycine- and tyrosine-rich RNA-binding protein) (GRY-RBP) (NS1-associated protein 1) (Synaptotagmin-binding, cytoplasmic RNA-interacting protein) (pp68)	10.5558	9.15368	11.384	10.6905		8.89457	10.275	10.8263	10.3566	10.5558	0.663	9.7095	7.59287	3.51616	3.04492	0	0	Nucleic acid-binding proteins		623	5.45571	2.74663	8.59	36.4	-0.766	0.597144	0.859336	0.503876	0.787531		2.48688	0.509178	0.771639	0.523923	0.906362	0.958716	0.959338	0.951563	0.98484	0.847506		0.886897	0.921012	0.981993	0.981993	0.967432
Q7TPR4	ACTN1_MOUSE	Actn1	Alpha-actinin-1 (Alpha-actinin cytoskeletal isoform) (F-actin cross-linking protein) (Non-muscle alpha-actinin-1)	23.7833	21.287	8.15093	25.3549	25.2967	11.9042	22.5134	21.8589	9.16773	23.7833	0.8845	23.3256	23.4472	7.76791		0	0	Cytoskeletal proteins	Actin-associated proteins	892	6.04835	3.45545	5.38	6.5	-0.6	0.435777	0.851919	0.407456	0.825918	1.59426	0.920936	0.787882	1.08806	0.626862	1.05168	1.81071	0.993854	0.97669	0.986622	0.98055	0.873245	0.9439	0.978245	0.95789	0.95789	0.950863
Q8BG05	ROA3_MOUSE	Hnrnpa3 Hnrpa3	Heterogeneous nuclear ribonucleoprotein A3 (hnRNP A3)	10.3156	9.78661	13.8493	11.0569	10.8252	14.956	10.6845	11.6649	14.5743	10.3156	0.647	11.6729	8.20542	3.27363		0	0	Nucleic acid-binding proteins		379	6.30231	2.17898	9.01	25.9	-0.987	0.31434	0.497342	0.643677	0.952369	0.558584	0.68332	0.597665	1.4755	1.34679	0.948843	0.726015	0.990386	0.97725	0.982649	0.902672		0.994021	0.90655			0.977773
Q8C1B7	SEP11_MOUSE	Sept11 D5Ertd606e	Septin-11	22.0623	21.8321	19.6665	24.5615	25.635	20.4142	23.0168	26.0849	19.1044	22.0623	0.8825	22.2077	23.3095	5.80802		0	0	Cytoskeletal proteins		431	6.23378	3.38721	6.68	13.2	-0.686	0.478277	0.613456	0.675058	1.13334	0.881269	1.08073	0.607115	0.772127	0.687325	2.04919	5.23655	0.993063	0.993394	0.992031	0.960261	0.981719	0.97502	0.987924	0.986369	0.986369	0.964884
Q8C8R3	ANK2_MOUSE	Ank2 AnkB	Ankyrin-2 (ANK-2) (Ankyrin-B) (Brain ankyrin)	9.47034	8.47347	8.51984	9.11912	9.10295	8.76321	8.40638	9.65448	8.41584	9.47034	0.5995	9.11959	10.0297	5.11763		0	0	Lipid binding proteins		3898	5.80659	3.92018	5.17	50.8		0.44214	0.422118	0.324356	0.529606	0.427219	0.293926	0.301318	0.350657	0.272985	0.655732	0.875862	0.977087	0.980566	0.990545	0.972419	0.97905	0.987857	0.988429	0.986189	0.986189	0.9494
Q8CGY8	OGT1_MOUSE	Ogt	UDP-N-acetylglucosamine--peptide N-acetylglucosaminyltransferase 110 kDa subunit (EC 2.4.1.255) (O-GlcNAc transferase subunit p110) (O-linked N-acetylglucosamine transferase 110 kDa subunit) (OGT)	8.27042	7.91225	7.14232	11.4451	11.5032	9.70576	11.2273	11.98	9.2044	8.27042	0.517	5.60559	7.72451	1.72483		0	0	Mitochondrial proteins		1046	4.98833	3.34242	6.69	3.3	-0.243	0.212347	0.503399	0.292893	0.540436	1.22901	0.576005	0.396032	0.95019	0.497912	1.13063	0.996194	0.992727	0.983982	0.990763	0.93637	0.873186	0.978062	0.985843	0.949412	0.949412	0.98349
Q8CIE6	COPA_MOUSE	Copa	Coatomer subunit alpha (Alpha-coat protein) (Alpha-COP) [Cleaved into: Xenin (Xenopsin-related peptide); Proxenin]	3.42454	3.38972	3.55195	0.291233	1.95665	4.13483	4.33845	3.79302	3.15252	3.42454	0.076	3.5314	3.39441	1.535		0	0	Endocytic proteins		1224	4.50611	3.96745	7.65	9.7	-0.276	0.22418	0.434235	0.278928			0.636973	1.66251	1.59533	1.19205	0.476877	1.02718	0.982333	0.946746	0.98256			0.969067	0.493304	0.902574	0.902574	0.9661
Q8K0U4	HS12A_MOUSE	Hspa12a Kiaa0417	Heat shock 70 kDa protein 12A	13.2585	12.7817	16.1851	16.2228	15.8493	19.6895	15.2143	15.3092	19.1407	13.2585	0.7765	12.9353	13.6609	6.33504		0	0	Chaperones and Heat Shock Proteins		675	6.45887	3.59934	6.77	7.9	-0.235	0.277916	0.440956	1.003	0.485967	0.774667	0.446963	0.376743	0.674935	0.756891	0.788622	1.60912	0.99433	0.987798	0.967176	0.98688	0.973808	0.993505	0.991516	0.977655	0.977655	0.946197
Q8R2Y8	PTH2_MOUSE	Ptrh2 Pth2	Peptidyl-tRNA hydrolase 2, mitochondrial (PTH 2) (EC 3.1.1.29)	8.01514	7.74942	9.29523	8.1501	7.46944		8.4865	8.16615	9.17214	8.01514	0.495	6.78695	7.52071	7.41734	9.50859	0	0	Mitochondrial proteins	Mitochondrial matrix	181	4.98248	2.51322	7.42	12.7	-0.091	0.360054	1.30628	0.744052	0.851319	1.1218		0.444616	1.06447	0.630021	0.802618	15.488	0.994966	0.985017	0.991637	0.817674			0.97096	0.95098	0.95098	0.900118
Q8VDJ3	VIGLN_MOUSE	Hdlbp	Vigilin (High density lipoprotein-binding protein) (HDL-binding protein)	2.77776	2.98223	2.52712	0.173307	3.32224	3.12598	2.98309	3.00253	2.88114	2.77776	0.0455	2.54302	2.63442	1.06237		0	1	Lipid binding proteins		1268	4.06719	3.80079	6.88	17.7	-0.524	0.16462	0.649915	0.291827	3.92605	1.00368	0.337561	0.259799	0.43632	0.392384	0.453877	0.46193	0.987785	0.927066	0.965019	0.390013	0.932348	0.961696	0.967429	0.939435	0.939435	0.946908
Q91VR5	DDX1_MOUSE	Ddx1	ATP-dependent RNA helicase DDX1 (EC 3.6.4.13) (DEAD box protein 1)	6.02613	5.78004	8.75963	4.92845	5.20708	6.2625	5.5082	5.11096	6.28788	6.02613	0.3175	6.59009	7.36034	3.26236		0	0	Nucleic acid-binding proteins		740	5.51011	3.42684	7.22	4.9	-0.402	0.157419	0.434155	0.379289	1.01122	0.471514	0.868773	0.267845	0.6277	0.386616	0.628335	1.04064	0.995455	0.972153	0.988969	0.617751	0.960498	0.936077	0.983963	0.959334	0.959334	0.972227
Q91YQ5	RPN1_MOUSE	Rpn1	Dolichyl-diphosphooligosaccharide--protein glycosyltransferase subunit 1 (Dolichyl-diphosphooligosaccharide--protein glycosyltransferase 67 kDa subunit) (Ribophorin I) (RPN-I) (Ribophorin-1)	5.30308	4.99395	5.41537	5.20958	5.05459	6.17008	5.44213	5.1686	6.0279	5.30308	0.2345	5.12068	5.44365		8.15926	0	0	Endoplasmic reticulum		608	4.83853	3.67979	6.46	3	-0.21	0.253872	0.447498	0.401474	0.425194	0.500879	0.383811	0.339121	0.398292	0.333233	0.658341	0.71727	0.986726	0.965495	0.978519	0.889042	0.960006	0.984114	0.978236	0.970494	0.970494	0.982416
Q921F2	TADBP_MOUSE	Tardbp Tdp43	TAR DNA-binding protein 43 (TDP-43)	6.24284	5.53518	8.27186	4.84802	6.90415	8.46996	6.31719	5.28146	7.2782	6.24284	0.3385	6.40721	6.27698	3.13417		0	0	Nucleic acid-binding proteins		414	4.34918	3.11428	6.69	27.1	-0.395	0.313167	0.578477	0.353053	0.64652	0.423319	0.293241	1.31651		1.35178	0.610009	0.619674	0.983109	0.972302	0.990211		0.810404		0.605011			0.94908
Q99KJ8	DCTN2_MOUSE	Dctn2	Dynactin subunit 2 (50 kDa dynein-associated polypeptide) (Dynactin complex 50 kDa subunit) (DCTN-50) (Growth cone membrane protein 23-48K) (GMP23-48K) (p50 dynamitin)	5.48763	5.53632	6.16963	6.36784	6.85801	7.27984	7.58414	6.4886	8.04684	5.48763	0.2545	5.1555	5.77793	3.47322		0	0	Molecular motors		402	6.53319	4.04379	5.27	19.7	-0.476	0.208008	0.838932	0.294529	0.442229	1.55781	0.333623	0.457416	1.0383	0.379821	0.696585	1.0508	0.991159	0.963808	0.990097	0.968984	0.959619	0.984407	0.974255	0.968919	0.968919	0.927516
Q99LF4	RTCB_MOUSE	Rtcb D10Wsu52e	tRNA-splicing ligase RtcB homolog (EC 6.5.1.3) (Focal adhesion-associated protein) (FAAP)	7.95899	7.17693	10.0402	6.34968		9.17406	7.16652	6.83648	7.39531	7.95899	0.491	7.89584	9.28707	3.68707	4.13572	0	0			505	5.25931	3.69205	7.22	5.1	-0.241	0.463732	0.627537	0.491073	0.67577		1.25448	0.487088	2.12274	0.700534	0.821781	1.09215	0.980181	0.98129	0.986908	0.817527		0.975641	0.889773	0.905398	0.905398	0.970925
Q9CPR4	RL17_MOUSE	Rpl17	60S ribosomal protein L17	10.9495	9.48058	10.1672	10.0588	9.74067	10.6876	10.5923	10.9548	10.0465	10.9495	0.6815	10.6565	8.61441	3.25694		0	0	Ribosome		184	4.99092		10.19	27.2		0.363791	0.860169	0.563588	0.80387	3.165	0.482942	0.529322	1.0392	0.971431	0.681537	0.911417	0.990989	0.982581	0.984955	0.900149	0.911865		0.950002	0.924527	0.924527	0.973304
Q9CX86	ROA0_MOUSE	Hnrnpa0 Hnrpa0	Heterogeneous nuclear ribonucleoprotein A0 (hnRNP A0)	4.07986	3.52935	7.55408	6.50028	7.62523	8.11388	5.75519	8.49194	7.57181	4.07986	0.1125	4.28058	3.775	1.42524		0	0	Nucleic acid-binding proteins		305	6.17771	3.55072	9.31	23	-0.526	0.379436	0.491531	0.253768	2.18776	2.44102	1.41302	1.70173	3.27797	0.983651	0.874915	0.724864	0.962063	0.964916	0.994502			0.954748	0.570086			0.978205
Q9CZX8	RS19_MOUSE	Rps19	40S ribosomal protein S19	11.7488	12.7906	12.1459	11.3601		11.2667	11.3811	10.2301	11.8838	11.7488	0.7225	12.5331	11.6511	5.56544	9.32002	0	0	Ribosome		145	4.52661	3.0607	10.41	42.1	-0.069	0.274806	1.51145	0.541627	0.518883		0.720973	0.436826	0.657079	0.428653	0.976765	0.773549	0.993612	0.977872	0.986099	0.974671		0.971983	0.983602	0.981596	0.981596	0.975595
Q9D8E6	RL4_MOUSE	Rpl4	60S ribosomal protein L4	10.9965	9.96062	10.1728	10.6004	10.8023	10.0032	10.9877	9.51228	10.1043	10.9965	0.6875	9.78997	7.92661	5.65044		0	0	Ribosome		419	5.98315	3.99498	11.01	27.7	-0.665	0.517994	0.570266	0.750006	0.993775	0.78151	1.04486	0.761504	1.10414	0.856165	0.949179	0.805905	0.979122	0.973549	0.977613	0.807527	0.942042	0.89419	0.866066	0.939048	0.939048	0.946537
Q9DBG6	RPN2_MOUSE	Rpn2	Dolichyl-diphosphooligosaccharide--protein glycosyltransferase subunit 2 (Dolichyl-diphosphooligosaccharide--protein glycosyltransferase 63 kDa subunit) (Ribophorin II) (RPN-II) (Ribophorin-2)	5.56082	5.02776	5.221	6.81995	5.47933	6.41236	5.39443	4.421	5.26482	5.56082	0.262	5.36644	5.33857		7.89268	0	0	Endoplasmic reticulum		631	5.14634	3.63679	5.81	2.4	0.075	1.45985	1.14631	3.17704	9.16294	1.3674	1.39195	0.591667	1.20815	0.931842	0.631722	0.670238	0.823508	0.952218	0.0152042		0.883467	0.958449	0.897417	0.894153	0.894153	0.976885
Q9EPL8	IPO7_MOUSE	Ipo7 Ranbp7	Importin-7 (Imp7) (Ran-binding protein 7) (RanBP7)	4.13915	3.91197	4.47471	4.75042	5.75877	5.32821	5.2717	4.70569	4.62541	4.13915	0.1175	3.63239	4.18706	1.36752		0	0	nuclear Importins and exportins		1038		2.72263	4.81	10.9	-0.246	0.212338	2.5764	0.347173	0.608797	6.54041	0.464606	0.357735	1.13639	0.463092	0.616813	2.21976	0.987761	0.895898	0.980511	0.807859	0.575732	0.976544	0.975995	0.937592	0.937592	0.915144
Q9EPU0	RENT1_MOUSE	Upf1 Rent1	Regulator of nonsense transcripts 1 (EC 3.6.4.-) (ATP-dependent helicase RENT1) (Nonsense mRNA reducing factor 1) (NORF1) (Up-frameshift suppressor 1 homolog) (mUpf1)	3.66959	3.73874	3.14733	3.72826	4.85072	3.70857	3.88843	3.49119	3.18742	3.66959	0.0895	3.42224	3.36139	0.807517		0	0	Nucleic acid-binding proteins		1124	4.56769	3.39287	6.61	18.1	-0.349	0.248219	0.460521	0.372122	1.0768	0.764486	0.687245	0.339524	0.732458	0.744735	0.498063	0.646362	0.982263	0.955292	0.963269	0.669238	0.952547	0.948525	0.943971	0.924322	0.924322	0.989558
Q9QXZ0	MACF1_MOUSE	Macf1 Acf7 Aclp7 Macf	Microtubule-actin cross-linking factor 1 (Actin cross-linking family 7)	6.04263	6.01109	5.0727	5.93392	6.24335	5.38143	5.82432	6.03545	5.40412	6.04263	0.3185	5.8681	5.41998	1.14405		0	0	Cytoskeletal proteins	Actin-associated proteins	7354	3.51153		5.43	14.1		0.194083	0.520917	0.256912	0.416313	0.50375	0.330011	0.234326	0.346628	0.266729	0.994121	1.40206	0.992628	0.973687	0.991602	0.976772	0.976056	0.983594	0.989431	0.979984	0.979984	0.934837
Q9QYC0	ADDA_MOUSE	Add1	Alpha-adducin (Erythrocyte adducin subunit alpha)	13.533	12.6106	13.0383	14.5471	15.4484	14.1749	13.237	14.0207	12.9193	13.533	0.7845	14.7665	12.8992	3.20853		0	0	Cytoskeletal proteins	Actin-associated proteins	735	6.65793	4.29576	5.89	45.2	-0.504	0.357633	0.4242	0.408248	0.538125	0.580784	0.589405	0.513026	0.644518	0.468574	0.782192	2.10118	0.991179	0.988358	0.992214	0.973106	0.986229	0.97638	0.980654	0.973161	0.973161	0.944375
Q9QYJ0	DNJA2_MOUSE	Dnaja2	DnaJ homolog subfamily A member 2 (mDj3)	4.55175	4.43249	4.74339	5.01484	5.53316	5.30337	4.89849	5.21082	5.12097	4.55175	0.1585	3.26047	4.76076	2.11199		0	0	Chaperones and Heat Shock Proteins		412	5.39503	3.59284	6.48	24	-0.693	0.187858	0.4916	0.29539	0.395087	0.66994	0.444774	0.211122	0.481875	0.321431	0.602661	8.96933	0.990421	0.975955	0.986943	0.886505	0.963671	0.983123	0.989574	0.964133	0.964133	0.954241
Q9R0Q6	ARC1A_MOUSE	Arpc1a Sid329	Actin-related protein 2/3 complex subunit 1A (SOP2-like protein) (Sid 329)	12.3281	11.8887	16.9241	13.9655	13.9396	17.8909	13.9924	13.8426	17.4541	12.3281	0.748	13.7317	11.4474	4.27289		0	0	Cytoskeletal proteins	Actin-associated proteins	370	5.50773	3.80428	8.18	8.6	-0.319	0.357701	0.608072	1.1789	0.5331	0.836598	0.667083	0.605903	0.750909	0.504415	3.33805	2.35366	0.989906	0.976498	0.953392	0.975325	0.966978	0.97726	0.978777	0.970462	0.970462	0.790611
Q9Z2Y3	HOME1_MOUSE	Homer1 Vesl1	Homer protein homolog 1 (Homer-1) (VASP/Ena-related gene up-regulated during seizure and LTP 1) (Vesl-1)	14.4603	13.8848	10.8346	13.5451	14.0349	11.0259	13.0115	13.1589	11.4851	14.4603	0.8075	14.9917	16.8609		3.8458	0	0	Synapse	Postsynaptic proteins	366	6.02291	3.22917	5.53	26	-0.83	0.437277	0.589129	1.67265	0.465874	0.671436	1.15931	0.377791	0.640843	0.62068	1.05302	2.65079	0.98862	0.980128	0.198122	0.985423	0.970481	0.910896	0.989734	0.975444	0.975444	0.9782
O08532	CA2D1_MOUSE	Cacna2d1 Cacna2	Voltage-dependent calcium channel subunit alpha-2/delta-1 (Voltage-gated calcium channel subunit alpha-2/delta-1) [Cleaved into: Voltage-dependent calcium channel subunit alpha-2-1; Voltage-dependent calcium channel subunit delta-1]	10.3097	9.65732	12.7389	10.2743	9.75605	14.5737	10.5592	10.1129	14.7884	10.3097	0.646			3.37665	18.8072	0	0	Ca2+ channels		1103	4.96887	3.08314	5.3	4.6	-0.351	0.258007	1.04139	1.38015	0.302696	0.697848	0.410559	0.192468	0.421606	0.519874			0.99257	0.955685	0.959151	0.990763	0.9687	0.987691	0.996013	0.983459	0.983459
O08599	STXB1_MOUSE	Stxbp1	Syntaxin-binding protein 1 (Protein unc-18 homolog 1) (Unc18-1) (Protein unc-18 homolog A) (Unc-18A)	21.776	20.5192	19.2701	21.4593	21.2151	19.6669	21.1717	21.5505	19.736	21.776	0.891	21.0247	20.887			0	0	Endocytic proteins		594	7.80244	4.74615	6.96	10.9	-0.414	0.351288	0.635554	0.665032	0.470169	0.655309	0.626034	0.46292	0.591242	0.594992	1.44608	1.51633	0.995757	0.98746	0.989087	0.993068	0.986366	0.985503	0.99251	0.989303	0.989303	0.971801
O08709	PRDX6_MOUSE	Prdx6 Aop2 Ltw4 Prdx5	Peroxiredoxin-6 (EC 1.11.1.15) (1-Cys peroxiredoxin) (1-Cys PRX) (Acidic calcium-independent phospholipase A2) (aiPLA2) (EC 3.1.1.4) (Antioxidant protein 2) (Non-selenium glutathione peroxidase) (NSGPx)	12.7887	11.9504	12.7879	13.1387	12.5979	12.9324	13.7318	13.0152	13.2475	12.7887	0.763			7.09255	6.25954	0	0	Mitochondrial proteins		224	6.82843		6.01	7.6		0.310256	0.556893	0.493982	0.590856	0.749334	0.427682	0.491289	0.757478	0.546864			0.992745	0.980764	0.988913	0.973316	0.96744	0.986983	0.98462	0.966835	0.966835
O08749	DLDH_MOUSE	Dld	Dihydrolipoyl dehydrogenase, mitochondrial (EC 1.8.1.4) (Dihydrolipoamide dehydrogenase)	31.8594	29.4451	30.9164	37.3632	35.8791	39.4801	37.2137	36.5569	39.3033	31.8594	0.962			17.3628	14.7994	0	0	Mitochondrial proteins	Mitochondrial matrix	509	7.06397	3.09656	7.9	2.2	-0.04	0.620324	6.78664	0.969568	1.34542	1.42279	1.3389	1.20363	1.38893	1.54691			0.99327	0.137469	0.989212	0.975207	0.975102	0.980383	0.98242	0.97797	0.97797
O08788	DCTN1_MOUSE	Dctn1	Dynactin subunit 1 (150 kDa dynein-associated polypeptide) (DAP-150) (DP-150) (p150-glued)	5.46083	5.25421	5.79758	6.06746	6.54094	6.81652	6.96345	6.63576	7.48194	5.46083	0.252			1.71805	5.15225	0	0	Molecular motors		1281	5.0927	4.18523	5.89	28.1	-0.526	0.183235	0.551386	0.288781	0.514701	0.767895	0.415558	0.541674	0.587393	0.367244			0.992971	0.964622	0.989596	0.962408	0.946774	0.979703	0.959244	0.95678	0.95678
O09111	NDUBB_MOUSE	Ndufb11 Np15	NADH dehydrogenase [ubiquinone] 1 beta subcomplex subunit 11, mitochondrial (Complex I-ESSS) (CI-ESSS) (NADH-ubiquinone oxidoreductase ESSS subunit) (Neuronal protein 15.6) (Np15.6) (p15.6)	26.7761	27.2703	24.0455	28.7978	29.7448	28.9985	29.5466	28.6695	29.5032	26.7761	0.921			15.7144	16.2803	0	0	Mitochondrial proteins	Mitochondrial inner membrane	151	4.33627	3.38952	5.22	27.2	-0.474	0.737917	0.867328	1.42856	1.56863	1.60808	1.09085	0.926471	1.32592	1.39846			0.990465	0.98697	0.954964	0.960234	0.962919	0.977836	0.983866	0.978771	0.978771
O09117	SYPL1_MOUSE	Sypl1 Pphn Sypl	Synaptophysin-like protein 1 (Pantophysin)	25.529	25.361	23.5846	33.889	32.0145	25.7623	34.4868	33.9094	24.4999	25.529	0.948			4.31108	7.98966	1	0			261							5.3365	9.91861		1.69537	1.8974	1.40982	28.7969	0.884538							0.942736		0.952084	0.95208	0.95208
O35129	PHB2_MOUSE	Phb2 Bap Bcap37 Rea	Prohibitin-2 (B-cell receptor-associated protein BAP37) (Repressor of estrogen receptor activity)	29.3541	28.489	28.7406	33.9461	34.6169	36.2631	35.6103	34.7927	35.7	29.3541	0.9595			17.8933	12.6881	0	0	Mitochondrial proteins	Mitochondrial inner membrane	299	5.28527	3.39933	9.83	5.7	-0.258	0.770165	0.956777	1.08686	1.2585	1.72644	1.51641	1.3356	1.30838	1.31067			0.984735	0.992147	0.986258	0.96797	0.968372	0.976662	0.976349	0.978617	0.978617
O35344	IMA4_MOUSE	Kpna3 Qip2	Importin subunit alpha-4 (Importin alpha Q2) (Qip2) (Karyopherin subunit alpha-3)	5.03308	6.19881	4.93173	5.95625		6.16454	6.297	8.3644	4.66545	5.03308	0.2045	4.15668	4.94602	2.00931		0	0	nuclear Importins and exportins		521	4.66691	2.79099	4.94	15.7	-0.127	0.518118	2.65508	0.301565	0.634613		0.263607	0.822286		0.640153	0.660078	0.959762	0.951403		0.986724	0.883292		0.998984				0.94885
O35864	CSN5_MOUSE	Cops5 Csn5 Jab1 Kic2	COP9 signalosome complex subunit 5 (SGN5) (Signalosome subunit 5) (EC 3.4.-.-) (Jun activation domain-binding protein 1) (Kip1 C-terminus-interacting protein 2)	8.53416	8.49766	8.27376	10.8031	12.9367	10.9874	9.96154	9.58062	8.257	8.53416	0.5415			3.87091	3.98458	1	0			334	5.37438	3.16227	6.54	8.1	-0.369	0.433669	1.4345	0.68311	0.925826	2.42526	2.2762	1.28822	2.95169	3.81423			0.97752	0.962815	0.963873	0.936733		0.331617	0.688043	0.885016	0.885016
O55023	IMPA1_MOUSE	Impa1	Inositol monophosphatase 1 (IMP 1) (IMPase 1) (EC 3.1.3.25) (D-galactose 1-phosphate phosphatase) (EC 3.1.3.94) (Inositol-1(or 4)-monophosphatase 1) (Lithium-sensitive myo-inositol monophosphatase A1)	12.1084	11.4143	13.1683	14.1513	14.7243	14.5248	15.4276	15.135	15.1048	12.1084	0.7405			8.01376	15.3444	0	0	Synapse		277	4.21471		5.19	3.6		0.363216	0.568756	0.485501	0.751276	1.23041	0.602857	0.514557	1.06679	0.488528			0.990699	0.978025	0.989787	0.920732	0.942483	0.983997	0.985365	0.96018	0.96018
O55234	PSB5_MOUSE	Psmb5	Proteasome subunit beta type-5 (EC 3.4.25.1) (Macropain epsilon chain) (Multicatalytic endopeptidase complex epsilon chain) (Proteasome chain 6) (Proteasome epsilon chain) (Proteasome subunit X)	7.74592	7.43262	7.79858	9.4408	9.78181	8.70515	10.1235	9.83602	8.4213	7.74592	0.475			3.97372	6.12983	0	0	Proteasome		264	4.61069	3.10619	7.02	7.6	-0.073	0.350252	0.665824	0.371838	0.966283	1.2509	0.743547	0.772479	0.894573	0.523833			0.987238	0.967834	0.990581	0.84575	0.922712	0.968704	0.954811	0.939797	0.939797
O70456	1433S_MOUSE	Sfn Mkrn3	14-3-3 protein sigma (Stratifin)	7.38495	7.6104	7.46749	9.14535	11.3642	8.91061	9.37242	7.84217	9.14483	7.38495	0.4395			4.35437	10.1514	0	0	Scaffolding and adaptor proteins		248		1.36173	4.78	17.7	-0.579	0.187099	1.6755	0.450079	0.567491		0.848567	0.480773	0.890964	0.81863			0.995052	0.925154	0.985475	0.893946		0.94778	0.973636	0.963569	0.963569
O88342	WDR1_MOUSE	Wdr1	WD repeat-containing protein 1 (Actin-interacting protein 1) (AIP1)	13.4038	13.0295	12.2934	15.4616	15.7386	12.6811	14.7896	15.6089	12.6448	13.4038	0.7815			5.48841	12.1887	0	0	Cytoskeletal proteins	Actin-associated proteins	606	6.64712	3.77159	6.59	4.5	-0.271	0.289632	0.508554	0.414319	0.652596	0.895913	0.420616	0.483574	0.811367	0.475726			0.994012	0.984441	0.99158	0.981412	0.968151	0.987211	0.986166	0.970665	0.970665
O88487	DC1I2_MOUSE	Dync1i2 Dnci2 Dncic2	Cytoplasmic dynein 1 intermediate chain 2 (Cytoplasmic dynein intermediate chain 2) (Dynein intermediate chain 2, cytosolic) (DH IC-2)	5.76561	5.75923	6.24413	6.95801	7.70074	8.27291	7.99964	7.42878	8.4848	5.76561	0.285			3.39912	4.72442	0	0	Molecular motors		612	4.77805	3.38274	5.29	31	-0.659	0.389435	0.898582	0.63825	0.599133	0.974007	1.31736	0.459565	0.800808	0.845232			0.97817	0.959366	0.972042	0.855352	0.951562	0.958837	0.960697	0.951425	0.951425
O88544	CSN4_MOUSE	Cops4 Csn4	COP9 signalosome complex subunit 4 (SGN4) (Signalosome subunit 4) (JAB1-containing signalosome subunit 4)	9.46478	9.11639	8.74589	11.5579	15.5744	11.5111	11.8312	11.1778	10.8897	9.46478	0.5985			2.85583	7.85859	0	0			406	5.54765	3.33001	5.83	3.7	-0.317	0.475795	2.77543	0.839292	1.12534		1.58717	0.971536	1.87586	1.16787			0.978378	0.937415	0.957427	0.859626		0.838697	0.838065	0.802866	0.802866
O88737	BSN_MOUSE	Bsn Kiaa0434	Protein bassoon	11.4279	10.8911	12.871	11.1975	10.8591	12.1783	11.0065	10.6699	12.6526	11.4279	0.327	12.0332	12.2672			0	0	Synapse		3942	4.83327	3.99096	7.71	71.5	-0.845	0.370913	0.533627	0.646934	0.522839	0.443618	0.443996	0.338568	0.4443	0.478145	1.08266	1.58657	0.987533	0.978785	0.981904	0.97369	0.984341	0.985083	0.989611	0.983294	0.983294	0.930265
O88935	SYN1_MOUSE	Syn1 Syn-1	Synapsin-1 (Synapsin I)	24.1399	22.1769	24.2507	25.2181	23.0638	25.5498	24.6538	25.3065	25.1996	24.1399	0.9205	23.8101	23.1013			0	0	Synapse	Synaptic vesicle proteins	706	7.75533	4.42784	9.8	48.6	-0.588	0.641049	1.04812	0.722018	1.20948	1.01071	0.563367	0.755479	1.05238	0.826783	1.29931	1.77508	0.98865	0.971695	0.990522	0.964325	0.973661	0.991811	0.985485	0.972931	0.972931	0.969973
O89053	COR1A_MOUSE	Coro1a Coro1	Coronin-1A (Coronin-like protein A) (Clipin-A) (Coronin-like protein p57) (Tryptophan aspartate-containing coat protein) (TACO)	14.1398	13.2338	12.5812	18.3348	18.0468	13.8963	17.6854	18.8627	13.9433	14.1398	0.8005	15.1373	16.9037			0	0	Cytoskeletal proteins	Actin-associated proteins	461	5.73943	3.65658	6.48	15.8	-0.285	0.409721	0.592904	0.761737	0.954437	1.24826	0.775183	0.910653	1.55942	0.939697	2.14816	1.88902	0.989751	0.98013	0.976701	0.957365	0.95126	0.961747	0.967735	0.912743	0.912743	0.952948
P00920	CAH2_MOUSE	Ca2 Car2	Carbonic anhydrase 2 (EC 4.2.1.1) (Carbonate dehydratase II) (Carbonic anhydrase II) (CA-II)	19.0192	18.4656	16.1996	20.0287	20.4276	17.3342	20.6268	21.0601	17.5045	19.0192	0.881			24.7742	21.1963	0	0			260	7.02271	3.70252	7	18.8	-0.556	0.295398	0.653378	0.499233	0.465055	0.852881	0.334146	0.390144	0.95207	0.358414			0.996302	0.984685	0.991777	0.986063	0.97907	0.994596	0.994307	0.973326	0.973326
P01942	HBA_MOUSE	Hba Hba-a1	Hemoglobin subunit alpha (Alpha-globin) (Hemoglobin alpha chain)	21.7724	16.8659	22.5621	20.066	15.2595	21.34	19.6838	17.4767	20.7366	21.7724	0.763			22.236	20.3586	0	0			142	6.36087		8.23	7		0.528292	5.91275	1.00388	1.18037		1.06871	0.609955	0.483066	0.729479			0.991015	0.161343	0.980865	0.944355		0.973275	0.985853	0.988606	0.988606
P05132	KAPCA_MOUSE	Prkaca Pkaca	cAMP-dependent protein kinase catalytic subunit alpha (PKA C-alpha) (EC 2.7.11.11)	8.79212	8.56603	6.43034	8.21283	8.87023	6.13371	8.06571	8.2983	6.08665	8.79212	0.557			2.41543	9.068	0	1	Kinases		351	5.15403	3.99656	8.79	6.3	-0.408	0.280486	0.39324	0.581822	0.257309	0.749063	0.240793	0.18216	0.232153	0.211708			0.990774	0.991945	0.974901	0.985151	0.936783	0.989311	0.994654	0.992913	0.992913
P05201	AATC_MOUSE	Got1	Aspartate aminotransferase, cytoplasmic (cAspAT) (EC 2.6.1.1) (EC 2.6.1.3) (Cysteine aminotransferase, cytoplasmic) (Cysteine transaminase, cytoplasmic) (cCAT) (Glutamate oxaloacetate transaminase 1) (Transaminase A)	10.698	10.2584	11.8797	12.8628	12.7161	13.0617	12.8479	13.0778	13.1793	10.698	0.6705			6.94041	15.5012	0	0	Mitochondrial proteins		413	7.56871	4.26333	7.14	5.6	-0.254	0.286391	0.537159	0.495753	0.626915	0.844678	0.566592	0.61297	0.876225	0.604776			0.992344	0.977736	0.988047	0.973561	0.959744	0.979433	0.976491	0.95965	0.95965
P05202	AATM_MOUSE	Got2 Got-2	Aspartate aminotransferase, mitochondrial (mAspAT) (EC 2.6.1.1) (EC 2.6.1.7) (Fatty acid-binding protein) (FABP-1) (Glutamate oxaloacetate transaminase 2) (Kynurenine aminotransferase 4) (Kynurenine aminotransferase IV) (Kynurenine--oxoglutarate transaminase 4) (Kynurenine--oxoglutarate transaminase IV) (Plasma membrane-associated fatty acid-binding protein) (FABPpm) (Transaminase A)	30.3406	29.6872	32.6431	35.7659	34.3682	40.1109	36.6187	35.8973	40.1382	30.3406	0.9605			18.016	10.6023	0	0	Mitochondrial proteins	Mitochondrial matrix	430	7.65085	3.71206	9	3.3	-0.231	0.454789	0.850937	0.710446	1.19513	1.34956	1.42071	1.24262	1.51519	1.4968			0.995955	0.987661	0.99458	0.968537	0.976199	0.978716	0.981019	0.973838	0.973838
P06151	LDHA_MOUSE	Ldha Ldh-1 Ldh1	L-lactate dehydrogenase A chain (LDH-A) (EC 1.1.1.27) (LDH muscle subunit) (LDH-M)	10.8073	10.1533	12.5018	13.5291	13.7929	14.4372	14.136	14.064	13.7124	10.8073	0.6755			5.51805	18.2133	0	0			332	6.79078	4.04332	7.73	2.4	0.064	0.341205	0.496133	0.580462	0.706935	0.959429	0.627821	0.730223	0.991377	0.50081			0.989475	0.980095	0.984736	0.967508	0.956731	0.976143	0.971563	0.954284	0.954284
P06745	G6PI_MOUSE	Gpi Gpi1	Glucose-6-phosphate isomerase (GPI) (EC 5.3.1.9) (Autocrine motility factor) (AMF) (Neuroleukin) (NLK) (Phosphoglucose isomerase) (PGI) (Phosphohexose isomerase) (PHI)	10.736	10.3852	11.5131	12.0388	12.3226	12.0024	12.2775	12.0267	12.0877	10.736	0.6725			7.14968	19.6518	0	0			558	7.3744	4.23017	8.13	8.6	-0.294	0.246822	0.55853	0.402164	0.490253	0.750191	0.388385	0.49555	0.656744	0.410588			0.99423	0.977934	0.991423	0.983831	0.965466	0.988172	0.982708	0.97253	0.97253
P06801	MAOX_MOUSE	Me1 Mod-1 Mod1	NADP-dependent malic enzyme (NADP-ME) (EC 1.1.1.40) (Malic enzyme 1)	12.3915	10.8158	10.8285	12.2848	15.1827	11.806	12.7474	11.6044	11.3196	12.3915	0.7515			4.78847	1.87504	0	0			572	4.39285	2.99913	7.45	4.5	-0.192	0.53168	12.4883	0.582395	0.611568	14.1534	0.955936	0.701769	1.06968	0.378941			0.986297	0.934187	0.978863	0.936029		0.960387	0.950958	0.935898	0.935898
P08249	MDHM_MOUSE	Mdh2 Mor1	Malate dehydrogenase, mitochondrial (EC 1.1.1.37)	29.7065	29.0944	32.9194	36.0981	34.8285	40.4599	36.3772	35.1537	39.9685	29.7065	0.956			18.3727	15.3588	0	0	Mitochondrial proteins	Mitochondrial matrix	338	7.82941	4.13085	8.68	3.8	0.118	0.455448	0.736886	0.807351	1.238	1.39867	1.39989	1.18155	1.3525	1.46459			0.995776	0.990139	0.992806	0.978818	0.97486	0.979099	0.982169	0.977798	0.977798
P08551	NFL_MOUSE	Nefl Nf68 Nfl	Neurofilament light polypeptide (NF-L) (68 kDa neurofilament protein) (Neurofilament triplet L protein)	33.9085	33.2302	54.8327	30.3021	34.5055	50.2037	28.4022	29.379	44.6497	33.9085	0.979	27.8437	31.8998			0	0	Cytoskeletal proteins	Neurofilaments	543	7.24348	4.05568	4.64	21.5	-0.92	1.06373	1.85656	2.4275	0.924612	12.8318	1.31309	0.913622	0.519248	1.52684	6.82453	3.45233	0.97681	0.95019	0.977668	0.986479		0.984141	0.976541	0.992106	0.992106	0.947224
P08553	NFM_MOUSE	Nefm Nef3 Nfm	Neurofilament medium polypeptide (NF-M) (160 kDa neurofilament protein) (Neurofilament 3) (Neurofilament triplet M protein)	29.4684	25.5861	48.7605	28.3984	25.4044	43.0496	26.1453	25.1383	36.6903	29.4684	0.977	24.3161	28.5556			0	0	Cytoskeletal proteins	Neurofilaments	848	5.18641		4.77	37.3		0.657125	0.615412	2.02419	1.09861	1.53997	1.66743	1.0234	1.33242	1.6351	3.99446	1.33604	0.988535	0.989842	0.980262	0.969526	0.948155	0.95778	0.965532	0.947209	0.947209	0.944358
P09411	PGK1_MOUSE	Pgk1 Pgk-1	Phosphoglycerate kinase 1 (EC 2.7.2.3)	11.7085	11.2231	13.3803	13.5741	13.5937	14.8575	14.1128	13.9442	14.9811	11.7085	0.721			9.02559	24.7353	0	0			417	7.59424	2.92376	7.9	4.1	-0.096	0.277418	0.570677	0.538676	0.562075	0.769454	0.486048	0.543128	0.785879	0.530435			0.993528	0.97717	0.987809	0.97828	0.96782	0.98635	0.982694	0.96853	0.96853
P09671	SODM_MOUSE	Sod2 Sod-2	Superoxide dismutase [Mn], mitochondrial (EC 1.15.1.1)	29.0864	28.9567	29.02	34.2352	34.1279	37.3595	34.7631	34.8173	36.478	29.0864	0.9515			17.0847	12.7205	0	0	Nucleic acid-binding proteins		222	6.65912	3.55751	8.62	5.9	-0.442	0.522678	1.06192	0.832326	1.38728	1.85538	1.28081	1.08665	1.39957	1.27111			0.994316	0.983054	0.991258	0.969566	0.967278	0.979794	0.983599	0.97615	0.97615
P10649	GSTM1_MOUSE	Gstm1	Glutathione S-transferase Mu 1 (EC 2.5.1.18) (GST 1-1) (GST class-mu 1) (Glutathione S-transferase GT8.7) (pmGT10)	13.2573	11.8686	13.4814	13.2705	12.3469	13.7956	13.0188	12.1979	13.7074	13.2573	0.776			6.5218	8.59533	0	0			218	7.05088	3.67779	7.95	3.2	-0.533	0.330122	0.636502	0.544059	0.64921	0.823145	0.47421	0.392726	0.529481	0.469579			0.992166	0.978191	0.987573	0.961015	0.972243	0.985241	0.988596	0.980788	0.980788
P12367	KAP2_MOUSE	Prkar2a	cAMP-dependent protein kinase type II-alpha regulatory subunit	30.4737	24.8319	22.2792	28.5335	29.1271	28.9889	28.7269	30.9197	28.5284	30.4737	0.873			8.87182	12.663	0	0	Phosphatases and regulators		401	4.06972		4.9	17.2		3.36128	2.5608	1.6545	2.94308	1.5137	3.21727	4.11274	1.97097	2.39812			0.9009	0.759596	0.910813		0.943854	0.795759	0.30034	0.909605	0.909605
P13707	GPDA_MOUSE	Gpd1 Gdc-1 Gdc1 Kiaa4010	Glycerol-3-phosphate dehydrogenase [NAD(+)], cytoplasmic (GPD-C) (GPDH-C) (EC 1.1.1.8)	10.2961	9.10018	12.4393	11.4232	11.4363	12.5618	12.0285	10.9621	12.4627	10.2961	0.6455			5.53692	16.2273	0	0			349	5.20139	3.6464	7.17	4.6	0.102	0.4488	0.702377	0.584975	0.725378	0.86721	0.448737	0.471985	0.649099	0.459787			0.986498	0.963748	0.9842	0.903242	0.964801	0.985247	0.984132	0.968444	0.968444
P14152	MDHC_MOUSE	Mdh1 Mor2	Malate dehydrogenase, cytoplasmic (EC 1.1.1.37) (Cytosolic malate dehydrogenase)	10.8699	10.6566	12.3224	12.4836	12.6821	13.2984	12.8661	13.1252	13.0861	10.8699	0.6795			7.09316	14.5969	0	0			334	7.84794	4.55672	6.58	3.6	0.235	0.283137	0.607266	0.440525	0.574698	0.963575	0.47225	0.54948	0.810644	0.404342			0.992642	0.973878	0.990675	0.973535	0.957773	0.98512	0.980269	0.964222	0.964222
P14211	CALR_MOUSE	Calr	Calreticulin (CRP55) (Calregulin) (Endoplasmic reticulum resident protein 60) (ERp60) (HACBP)	5.93645	5.68873	6.56184	5.82691	6.22683	7.03292	6.2356	6.03405	7.31005	5.93645	0.306			2.25899	0.672114	0	0	Endoplasmic reticulum		416	6.15245	4.14298	4.49	35.6	-1.089	0.227619	0.50363	0.379548	0.571504	0.753541	0.355482	0.298329	0.461977	0.37939			0.990482	0.968784	0.984802	0.849536	0.931557	0.981566	0.984756	0.968715	0.968715
P14685	PSMD3_MOUSE	Psmd3 P91a Tstap91a	26S proteasome non-ATPase regulatory subunit 3 (26S proteasome regulatory subunit RPN3) (26S proteasome regulatory subunit S3) (Proteasome subunit p58) (Transplantation antigen P91A) (Tum-P91A antigen)	5.86067	5.47275	5.86312	6.72417	6.94039	6.47114	7.19524	6.78284	6.33268	5.86067	0.297			3.00423	1.99364	0	0	Proteasome		530	5.20223	3.67624	8.44	20.2	-0.538	0.272245	0.541448	0.456532	0.666786	0.861467	0.819381	0.605232	0.782378	0.624593			0.986586	0.958105	0.974612	0.84609	0.929869	0.969025	0.951011	0.950477	0.950477
P14824	ANXA6_MOUSE	Anxa6 Anx6	Annexin A6 (67 kDa calelectrin) (Annexin VI) (Annexin-6) (Calphobindin-II) (CPB-II) (Chromobindin-20) (Lipocortin VI) (Protein III) (p68) (p70)	6.30927	6.17651	8.06211	6.81462	4.65265	8.54245	7.03493	6.87753	8.61141	6.30927	0.345			5.90619	15.9926	0	0	Membrane trafficking proteins		673	5.89419	3.73957	5.51	6.1	-0.463	0.229935	0.882671	0.374039	0.389946		0.417547	0.261489	0.500421	0.385852			0.990659	0.969714	0.988618	0.980281		0.98063	0.989543	0.967937	0.967937
P14873	MAP1B_MOUSE	Map1b Mtap1b Mtap5	Microtubule-associated protein 1B (MAP-1B) (MAP1(X)) (MAP1.2) [Cleaved into: MAP1B heavy chain; MAP1 light chain LC1]	3.31946	3.37556	3.09894	3.23285	3.51759	3.17709	3.25892	3.38699	3.13777	3.31946	0.0715	2.93355	3.22073			0	0	Synapse	Postsynaptic proteins	2464	6.60552	4.08271	4.83	56.2	-0.841	0.114077	0.307237	0.206037	0.306362	0.297885	0.218589	0.194859	0.285108	0.202094	0.533645	8.90124	0.994012	0.969335	0.987293	0.971578	0.972067	0.979377	0.983502	0.971587	0.971587	0.935353
P15508	SPTB1_MOUSE	Sptb Spnb-1 Spnb1 Sptb1	Spectrin beta chain, erythrocytic (Beta-I spectrin)	9.44609	8.97241	9.3095	8.35449	8.41726	10.1681	8.11954	7.89324	9.94896	9.44609	0.597			4.46091	3.15876	0	0	Cytoskeletal proteins		2128	3.77104		5.32	9.4		0.41465	0.780082	0.311499	0.585524	0.909613	0.330685	0.312527	0.890803	0.302923			0.980928	0.966607	0.993035	0.880862	0.860005	0.989206	0.986274	0.923753	0.923753
P15532	NDKA_MOUSE	Nme1 Nm23	Nucleoside diphosphate kinase A (NDK A) (NDP kinase A) (EC 2.7.4.6) (Metastasis inhibition factor NM23) (NDPK-A) (Tumor metastatic process-associated protein) (nm23-M1)	10.2187	10.5663	11.4209	12.4204	12.0784	12.7795	12.336	12.2177	12.6283	10.2187	0.6395			8.14632	13.7455	0	0	Kinases		152	5.95992	3.55084	7.38	7.2	-0.213	0.236815	1.22583	0.441854	0.609769	1.33967	0.496593	0.576253	0.810398	0.464508			0.994338	0.957092	0.989726	0.9737	0.963256	0.983279	0.977388	0.961742	0.961742
P16125	LDHB_MOUSE	Ldhb Ldh-2 Ldh2	L-lactate dehydrogenase B chain (LDH-B) (EC 1.1.1.27) (LDH heart subunit) (LDH-H)	10.4966	10.131	11.4399	12.2759	12.4917	12.3328	12.4667	12.6962	12.0878	10.4966	0.6595			5.22633	9.50917	0	0			334	7.63987	4.12603	6.05	6	0.049	0.30382	0.503934	0.434943	0.666168	0.795486	0.407103	0.590004	0.812049	0.497713			0.991258	0.979763	0.990009	0.975044	0.964295	0.987705	0.976683	0.963181	0.963181
P17182	ENOA_MOUSE	Eno1 Eno-1	Alpha-enolase (EC 4.2.1.11) (2-phospho-D-glycerate hydro-lyase) (Enolase 1) (Non-neural enolase) (NNE)	11.3681	9.5391	12.8175	13.4649	13.1366	13.7887	13.5337	13.6796	13.8433	11.3681	0.71			11.1037	25.2886	0	0			434	8.42082	0.69897	6.8	2.3	-0.177	0.274056	1.91855	0.487258	0.583968	0.781768	0.474239	0.555279	0.79924	0.433258			0.993457	0.608469	0.989357	0.974744	0.965682	0.985621	0.981172	0.966721	0.966721
P17183	ENOG_MOUSE	Eno2 Eno-2	Gamma-enolase (EC 4.2.1.11) (2-phospho-D-glycerate hydro-lyase) (Enolase 2) (Neural enolase) (Neuron-specific enolase) (NSE)	11.0423	10.5373	12.4359	13.0805	13.7118	13.0809	13.1273	13.6378	13.531	11.0423	0.6905			7.73931	31.6298	0	0			434	7.81918	4.68354	5.11	2.5	-0.196	0.282079	0.659398	0.500622	0.627489	1.16884	0.568667	0.627179	0.933966	0.640318			0.99286	0.968114	0.988512	0.970508	0.935662	0.979252	0.976043	0.956451	0.956451
P17742	PPIA_MOUSE	Ppia	Peptidyl-prolyl cis-trans isomerase A (PPIase A) (EC 5.2.1.8) (Cyclophilin A) (Cyclosporin A-binding protein) (Rotamase A) (SP18) [Cleaved into: Peptidyl-prolyl cis-trans isomerase A, N-terminally processed]	8.46004	9.35391	10.7465	9.58343	9.53884	11.6145	10.0893	9.84523	11.4172	8.46004	0.535			6.47947	9.13992	0	0	Protein modification and degradation		164	8.44406	2.77159	7.9	10.4	-0.25	0.17853	0.939657	0.344924	0.454607	0.918886	0.362347	0.338373	0.518255	0.346317			0.99582	0.955428	0.992898	0.971755	0.967127	0.989213	0.988836	0.977082	0.977082
P17751	TPIS_MOUSE	Tpi1 Tpi	Triosephosphate isomerase (TIM) (EC 5.3.1.1) (Triose-phosphate isomerase)	11.396	10.7399	14.9128	13.3188	12.7383	15.8319	13.8479	13.7193	15.6629	11.396	0.71			8.49337	18.4247	0	0			299	7.54471	4.30703	5.74	6.4	-0.069	0.278424	0.462582	0.563315	0.562496	1.03577	0.518404	0.548572	0.782648	0.524632			0.993273	0.987358	0.988553	0.977788	0.92827	0.986046	0.982106	0.968258	0.968258
P17879	HS71B_MOUSE	Hspa1b Hcp70.1 Hsp70-1 Hsp70a1 Hspa1	Heat shock 70 kDa protein 1B (Heat shock 70 kDa protein 1) (HSP70.1)	5.81829	6.20155	6.53371	6.73516	7.42879	5.87275	6.61063	6.41271	5.33071	5.81829	0.291			0.201571	1.60286	0	0	Chaperones and Heat Shock Proteins		642	4.76203	2.0569	5.72	5.6	-0.377	0.29431	1.08538	0.699393	0.552749	1.47541	0.919196	0.495635	0.670911	0.686253			0.981776	0.965871	0.968167	0.883299	0.830442	0.92184	0.958275	0.944973	0.944973
P19246	NFH_MOUSE	Nefh Kiaa0845 Nfh	Neurofilament heavy polypeptide (NF-H) (200 kDa neurofilament protein) (Neurofilament triplet H protein)	35.0608	34.5873	43.1481	37.2183	36.8704	46.1754	33.6426	35.0108	41.4142	35.0608	0.9615	32.4012	35.1318			0	0	Cytoskeletal proteins	Neurofilaments	1090	6.11282	3.44731	5.8	61	-1.111	1.44051	1.51182	2.66732	1.27544	19.0411	1.55437	1.38073	1.59202	1.42499	3.26473	7.90312	0.959642	0.969782	0.960363	0.920249		0.974034	0.958215	0.957875	0.957875	0.943637
P19536	COX5B_MOUSE	Cox5b	Cytochrome c oxidase subunit 5B, mitochondrial (Cytochrome c oxidase polypeptide Vb)	20.8819	20.9366	21.8188	23.973	23.5813	26.0807	24.216	24.1023	26.4146	20.8819	0.916			16.5033	13.2247	0	0	Mitochondrial proteins	Mitochondrial CIV	128	5.7511		8.38	35.2		0.337264	0.938412	0.78381	0.881749	1.66518	1.22192	0.872332	1.13871	1.22058			0.996012	0.986962	0.987703	0.972295	0.960693	0.963877	0.98068	0.97246	0.97246
P20108	PRDX3_MOUSE	Prdx3 Aop1 Mer5	Thioredoxin-dependent peroxide reductase, mitochondrial (EC 1.11.1.15) (Antioxidant protein 1) (AOP-1) (PRX III) (Perioredoxin-3) (Protein MER5)	27.0044	25.3439	27.1278	30.05	30.973	32.2597	30.4683	30.2462	32.6339	27.0044	0.9495			16.8188	12.1385	0	0			257						4.90353	1.19833	0.73588	1.45382	3.10972	1.27512	1.4712	1.36739	1.65981			0.645823	0.974764	0.993617	0.925208	0.91206	0.962492	0.96234	0.982298	0.982298
P20357	MTAP2_MOUSE	Map2 Mtap2	Microtubule-associated protein 2 (MAP-2)	6.37497	5.97036	4.87369	6.1005	6.29044	5.46012	6.15299	5.95366	5.32591	6.37497	0.3525	6.20403	6.57473			0	0	Cytoskeletal proteins	Microtubule-associated proteins	1828	6.80848	3.98137	4.9	67.3	-0.773	0.18698	0.453202	0.239197	0.320304	0.472859	0.367851	0.271937	0.392202	0.275862	0.644448	0.825073	0.993746	0.971101	0.990961	0.983654	0.972544	0.980885	0.987052	0.975599	0.975599	0.947403
P23819	GRIA2_MOUSE	Gria2 Glur2	Glutamate receptor 2 (GluR-2) (AMPA-selective glutamate receptor 2) (GluR-B) (GluR-K2) (Glutamate receptor ionotropic, AMPA 2) (GluA2)	8.58465	7.96941	11.8511	9.31327	9.09498	13.1525	9.65925	9.38426	13.6797	8.58465	0.543	3.51214	8.95777			0	0	Synapse		883	5.20726		7.39	2		0.15723	0.254439	0.610645	0.304952	0.373512	0.547707	0.242217	0.324151	0.370075	0.898974	1.36888	0.996317	0.992019	0.981977	0.989351	0.985482	0.981534	0.993526	0.988852	0.988852	0.97852
P24527	LKHA4_MOUSE	Lta4h	Leukotriene A-4 hydrolase (LTA-4 hydrolase) (EC 3.3.2.6) (Leukotriene A(4) hydrolase)	13.942	13.0921	18.458	17.1732	16.1306	20.0545	18.4066	16.2103	17.3724	13.942	0.7935			9.00351	9.87682	0	0			611	4.87129	3.07041	6.41	4.6	-0.25	0.389057	0.576465	0.905461	1.08019	1.18332	1.92219	1.34744	2.24893	1.20936			0.990021	0.980741	0.979359	0.893902	0.909676	0.82488	0.937627	0.779996	0.779996
P26041	MOES_MOUSE	Msn	Moesin (Membrane-organizing extension spike protein)	6.44544	6.38031	7.58041	7.25009	7.24452	7.86519	8.39594	8.17568	9.21177	6.44544	0.3585			4.33328	4.15814	0	0			577	4.07223	3.00561	6.6	38.1	-0.972	0.342145	0.45728	0.477256	0.555661	0.598259	0.315185	1.06594	4.64841	0.446433			0.979563	0.974452	0.979034	0.9509	0.968064	0.986296	0.742883	0.821844	0.821844
P26043	RADI_MOUSE	Rdx	Radixin (ESP10)	6.47225	6.48298	5.93001	6.88342	7.58111	6.48883	7.88246	7.8448	6.85297	6.47225	0.3625			2.80222	3.07963	0	0			583	4.41776	3.01494	6.2	34.5	-1	0.267931	0.396454	0.349659	0.574511	0.434223	0.48515	0.267679	0.504144	0.30058			0.988521	0.982102	0.987251	0.870249	0.983642	0.971579	0.990382	0.977659	0.977659
P28474	ADHX_MOUSE	Adh5 Adh-2 Adh2	Alcohol dehydrogenase class-3 (EC 1.1.1.1) (Alcohol dehydrogenase 2) (Alcohol dehydrogenase 5) (Alcohol dehydrogenase B2) (ADH-B2) (Alcohol dehydrogenase class-III) (Glutathione-dependent formaldehyde dehydrogenase) (FALDH) (FDH) (GSH-FDH) (EC 1.1.1.-) (S-(hydroxymethyl)glutathione dehydrogenase) (EC 1.1.1.284)	11.4863	10.9225	12.8645	14.7661	12.4177	15.0651	16.0375	14.7058	13.9217	11.4863	0.713			6.84369	6.1591	0	0			374	5.98548	3.21378	7.25	2.4	0.134	0.787313	0.578092	0.585552	1.80359	1.79911	0.715375	0.929536	6.53506	0.563031			0.941889	0.978212	0.983926	0.713359	0.792576	0.980383	0.893736	0.193785	0.193785
P32921	SYWC_MOUSE	Wars Wrs	Tryptophan--tRNA ligase, cytoplasmic (EC 6.1.1.2) (Tryptophanyl-tRNA synthetase) (TrpRS) [Cleaved into: T1-TrpRS; T2-TrpRS]	5.66754	4.92681	6.21731	6.90112	7.48729	6.96196	8.6558	6.95503	6.89961	5.66754	0.273			3.97917	8.07465	0	0	t-RNA synthetases		481	5.31407	3.70663	6.89	4.6	-0.389	0.321601	0.631392	0.371265	0.721643	1.05639	0.974498	2.43816		1.55406			0.98622	0.958848	0.984553	0.806105		0.940461
P35486	ODPA_MOUSE	Pdha1 Pdha-1	Pyruvate dehydrogenase E1 component subunit alpha, somatic form, mitochondrial (EC 1.2.4.1) (PDHE1-A type I)	22.4792	25.4011	31.1585	29.2738	29.7266	39.8978	31.018	30.2027	39.282	22.4792	0.9645			11.6994	10.2633	0	0	Mitochondrial proteins	Mitochondrial matrix	390	5.82496	3.63548	8.19	8.2	-0.294	2.02186	1.06396	2.20671	2.17916	1.39408	1.78488	1.16957	0.944529	1.54855			0.896093	0.969823	0.938345	0.811853	0.964947	0.969028	0.970282	0.984046	0.984046
P35700	PRDX1_MOUSE	Prdx1 Msp23 Paga Tdpx2	Peroxiredoxin-1 (EC 1.11.1.15) (Macrophage 23 kDa stress protein) (Osteoblast-specific factor 3) (OSF-3) (Thioredoxin peroxidase 2) (Thioredoxin-dependent peroxide reductase 2)	10.1905	9.69203	10.4578	11.8972	11.9198	11.4647	12.0604	11.8716	11.4698	10.1905	0.637			4.40404	8.64545	0	0	Mitochondrial proteins		199	5.95548	3.22089	8.12	11.6	-0.032	0.183589	0.449041	0.342619	0.955593	0.717652	0.398877	0.390372	0.533923	0.342988			0.996464	0.983182	0.992732	0.85238	0.97036	0.986886	0.988191	0.980339	0.980339
P35802	GPM6A_MOUSE	Gpm6a M6a	Neuronal membrane glycoprotein M6-a (M6a)	17.6629	17.5551	13.8906	17.3997	17.0951	13.8051	17.2002	16.8927	13.6666	17.6629	0.8605			28.0453	27.7323	0	0			278	6.35776	4.42491	5.28	8.6	0.438	0.337402	0.570781	0.358628	0.517044	0.689431	0.33677	0.420335	0.476251	0.366276			0.99459	0.986809	0.994497	0.986241	0.980151	0.992106	0.991449	0.989474	0.989474
P37040	NCPR_MOUSE	Por	NADPH--cytochrome P450 reductase (CPR) (P450R) (EC 1.6.2.4)	4.71258	5.3346	4.75534	4.99342	5.29813	5.2688	5.12146	5.37268	5.29797	4.71258	0.1705			2.80635	1.54366	0	0			678	4.35497	3.43281	5.53	5.3	-0.45	0.224604	1.38543	0.33225	0.538341	0.82558	0.362622	0.322239	0.559343	0.392535			0.988567	0.94929	0.983832	0.960204		0.976933	0.979033	0.953492	0.953492
P39053	DYN1_MOUSE	Dnm1 Dnm Kiaa4093	Dynamin-1 (EC 3.6.5.5)	9.52795	9.26914	7.92501	11.1533	11.1078	8.59314	10.2475	10.2862	8.10018	9.52795	0.6035	9.42739	9.4419			0	0	Clathrin endocytosis apparatus		867	7.30882	4.81997	7.74	18.8	-0.528	0.224076	0.447616	0.39958	0.516227	0.666355	0.407431	0.465123	0.545374	0.401229	0.7769	0.929701	0.99433	0.981686	0.986998	0.976932	0.968266	0.98156	0.980754	0.97487	0.97487	0.95431
P41216	ACSL1_MOUSE	Acsl1 Acsl2 Facl2	Long-chain-fatty-acid--CoA ligase 1 (EC 6.2.1.3) (Long-chain acyl-CoA synthetase 1) (LACS 1)	7.91541	7.49255	7.43584	9.16737	10.1189	8.72809	9.7999	9.15145	9.24859	7.91541	0.487			10.7178	6.02611	0	0	Mitochondrial proteins	Mitochondrial matrix	699	3.76407	3.10653	7.15	1.1	-0.045	0.378219	0.526876	0.865579	0.519352	0.896784	1.31591	0.564109	0.814643	0.73052			0.989133	0.973879	0.959452	0.916885	0.960446	0.953855	0.9713	0.964941	0.964941
P42125	ECI1_MOUSE	Eci1 Dci	Enoyl-CoA delta isomerase 1, mitochondrial (EC 5.3.3.8) (3,2-trans-enoyl-CoA isomerase) (Delta(3),Delta(2)-enoyl-CoA isomerase) (D3,D2-enoyl-CoA isomerase) (Dodecenoyl-CoA isomerase)	19.9183	18.2499	21.904	22.8274	20.7079	26.9205	22.4675	20.081	26.8465	19.9183	0.893			17.6643	12.4709	0	0	Mitochondrial proteins	Mitochondrial matrix	289	5.79172	2.72263	8.98	4.8	-0.148	1.069	0.955801	1.18493	1.11507	2.76401	1.13148	0.65648	0.897368	0.969892			0.970222	0.986287	0.978327	0.898466	0.92922	0.974874	0.98587	0.983032	0.983032
P45376	ALDR_MOUSE	Akr1b1 Akr1b3 Aldor1 Aldr1	Aldose reductase (AR) (EC 1.1.1.21) (Aldehyde reductase)	12.8284	12.2055	12.6032	14.8229	15.3822	14.4955	16.508	15.5727	15.8601	12.8284	0.764			8.76628	20.9741	0	0			316	5.37593	2.33445	7.17	7	-0.069	0.383509	0.674862	0.478744	0.673261	0.990428	0.890924	0.932292	1.48224	0.696			0.990402	0.974618	0.989235	0.938502	0.966485	0.958436	0.902896	0.889808	0.889808
P45591	COF2_MOUSE	Cfl2	Cofilin-2 (Cofilin, muscle isoform)	13.268	14.0765	14.4512	14.4132	14.938	13.9757	14.0459	13.8486	12.545	13.268	0.777			4.57639	18.1506	0	0	Cytoskeletal proteins	Actins	166	6.73221	3.1427	7.89	7.2	-0.388	0.357954	1.08761	0.485887	0.676501	0.926472	0.654369	0.491537	0.766962	0.410287			0.991068	0.952244	0.991034	0.9333	0.97236	0.976023	0.984996	0.970452	0.970452
P45952	ACADM_MOUSE	Acadm	Medium-chain specific acyl-CoA dehydrogenase, mitochondrial (MCAD) (EC 1.3.8.7)	9.29903	1.69414	7.44853	8.63427	8.50971	9.50067	9.5818	9.86525	9.31761	9.29903	0.585			10.672	5.02957	0	0	Mitochondrial proteins	Mitochondrial matrix	421	4.21339	2.70757	8.36	2.9	-0.296	0.770151	2.22379	2.21858	4.03727	3.83357	0.814669	0.459192	1.2187	0.527186			0.92036		0.319519	0.851366	0.986805	0.916697	0.930292	0.908186	0.908186
P46460	NSF_MOUSE	Nsf Skd2	Vesicle-fusing ATPase (EC 3.6.4.6) (N-ethylmaleimide-sensitive fusion protein) (NEM-sensitive fusion protein) (Suppressor of K(+) transport growth defect 2) (Protein SKD2) (Vesicular-fusion protein NSF)	9.32471	8.9793	8.90523	10.7859	10.8316	9.56528	10.5974	10.7841	9.50667	9.32471	0.5865	7.14141	9.01249			1	0	Synapse	Synaptic exocytosis cofactors	744	7.20339	4.56331	6.95	3.1	-0.069	0.301694	0.537471	0.541757	0.600433	0.810913	0.543071	0.59201	0.786728	0.541523	0.641111	1.34414	0.990168	0.974331	0.980709	0.970114	0.955204	0.973266	0.972316	0.958257	0.958257	0.98526
P46660	AINX_MOUSE	Ina	Alpha-internexin (Alpha-Inx) (66 kDa neurofilament protein) (NF-66) (Neurofilament-66)	35.6792	34.0227	45.4536	31.474	33.3834	27.3701	29.9417	31.0739	25.529	35.6792	0.974	31.0714	39.4137			0	0	Cytoskeletal proteins	Intermediate filaments	501	6.82664	3.90784	5.41	15	-0.635	0.535694	1.12813	2.2409	0.455257	3.5806	0.712054	0.59656	1.20115	0.681268	3.63529	2.72125	0.995323	0.990746	0.969184	0.99611	0.994201	0.986815	0.992048	0.976073	0.976073	0.960466
P47199	QOR_MOUSE	Cryz	Quinone oxidoreductase (EC 1.6.5.5) (NADPH:quinone reductase) (Zeta-crystallin)	12.3009	11.364	13.4286	13.7618	16.8933	14.2817	13.7778	12.3242	14.1978	12.3009	0.747			9.76268	8.3083	0	0			331	5.65546	2.77887	8.07	2.4	-0.009	0.614454	1.01044	1.08477	1.41347	19.7259	0.7836	1.05382	1.60885	1.00376			0.939	0.968852	0.966571	0.858623		0.93322	0.939944	0.926719	0.926719
P47757	CAPZB_MOUSE	Capzb Cappb1	F-actin-capping protein subunit beta (CapZ beta)	9.54943	9.35997	8.83482	9.97017	10.9164	8.8736	9.62422	10.3373	8.74429	9.54943	0.605			4.82904	8.82627	0	0	Cytoskeletal proteins	Actins	277	5.49578	3.8996	5.75	12.6	-0.577	0.349511	0.680268	0.466358	0.558197	0.810725	0.47756	0.46953	0.795173	0.395428			0.988944	0.962429	0.983397	0.910866	0.961032	0.973969	0.923683	0.970577	0.970577
P47791	GSHR_MOUSE	Gsr Gr1	Glutathione reductase, mitochondrial (GR) (GRase) (EC 1.8.1.7)	13.6134	13.2856	20.7507	17.1953	18.7404	22.4485	15.9715	16.8797	19.9243	13.6134	0.8245			9.91486	8.40627	1	0			500	5.09529	2.97635	7.99	6.2	-0.067	2.34644	0.54062	0.761956	9.72611	2.47502	2.77219	1.52423	3.43309	2.00158			0.744323	0.960742	0.961674		0.863634	0.785136	0.827576	0.774581	0.774581
P47809	MP2K4_MOUSE	Map2k4 Jnkk1 Mek4 Mkk4 Prkmk4 Sek1 Serk1 Skk1	Dual specificity mitogen-activated protein kinase kinase 4 (MAP kinase kinase 4) (MAPKK 4) (EC 2.7.12.2) (C-JUN N-terminal kinase kinase 1) (JNK kinase 1) (JNKK 1) (JNK-activating kinase 1) (MAPK/ERK kinase 4) (MEK 4) (SAPK/ERK kinase 1) (SEK1)	6.34977	5.79286	6.83422	6.73544	7.48123	6.22536	6.33519	7.00741	6.29639	6.34977	0.3505			11.3394	11.8151	0	0	Kinases		397	5.07163	3.57449	8.07	23.2	-0.375	0.498171	0.800414	0.369779	0.500547	1.20353	4.48213	0.42955	0.853667	10.8745			0.957241	0.9599	0.988626	0.877734		0.994624	0.9393	0.964314	0.964314
P47934	CACP_MOUSE	Crat	Carnitine O-acetyltransferase (Carnitine acetylase) (EC 2.3.1.7) (Carnitine acetyltransferase) (CAT) (CrAT)	16.2675	15.0727	17.1425	20.0096	17.3607	21.439	19.6124	18.3611	19.5402	16.2675	0.8655			15.1654	12.4521	0	1			626						2.17868	1.41628	0.505746	1.49193	1.46765	2.29372	1.09052	0.869181	1.74647			0.692937	0.854878	0.98795	0.911136	0.93015		0.930323	0.970929	0.970929
P48678	LMNA_MOUSE	Lmna Lmn1	Prelamin-A/C [Cleaved into: Lamin-A/C]	15.5942	18.6601	34.5685	14.3183		30.5935	13.5535		40.4835	15.5942	0.8285	14.9713	29.1887	9.99948	11.9934	0	0	Cytoskeletal proteins	Intermediate filaments	665	5.14071	3.15442	6.98	25.7	-1.007	0.429436	0.449551	2.70964	2.5618		1.99846	1.5905		3.30596	0.929292	2.24559	0.987952		0.927026							0.956043
P48758	CBR1_MOUSE	Cbr1 Cbr	Carbonyl reductase [NADPH] 1 (EC 1.1.1.184) (15-hydroxyprostaglandin dehydrogenase [NADP(+)]) (EC 1.1.1.197) (NADPH-dependent carbonyl reductase 1) (Prostaglandin 9-ketoreductase) (Prostaglandin-E(2) 9-reductase) (EC 1.1.1.189)	10.0589	10.3935	11.5498	12.4015	12.9534	14.1379	14.4095	14.0353	16.8067	10.0589	0.6305			8.10218	9.97025	0	0			277	6.71873	3.24304	8.3	18.1	-0.33	0.691767	1.29117	0.429093	0.659675	1.55447	1.20055	0.555433	7.48525	2.05002			0.950735	0.964253	0.990102	0.946275	0.935511	0.941568	0.976952	0.995554	0.995554
P48774	GSTM5_MOUSE	Gstm5 Fsc2 Gstm3	Glutathione S-transferase Mu 5 (EC 2.5.1.18) (Fibrous sheath component 2) (Fsc2) (GST class-mu 5)	11.6171	10.6869	11.1276	11.7888	12.1498	12.0439	12.4054	11.6659	12.3252	11.6171	0.7175			4.72054	10.2666	0	0			224	4.54974	3.6289	7.22	2.7	-0.377	0.236818	0.467726	0.533739	0.592136	1.40404	0.71681	0.519652	0.445771	0.512505			0.995964	0.989521	0.988463	0.929517	0.972666	0.982201	0.979628	0.984609	0.984609
P49615	CDK5_MOUSE	Cdk5 Cdkn5 Crk6	Cyclin-dependent-like kinase 5 (EC 2.7.11.1) (CR6 protein kinase) (CRK6) (Cell division protein kinase 5) (Serine/threonine-protein kinase PSSALRE) (Tau protein kinase II catalytic subunit) (TPKII catalytic subunit)	7.89049	7.51461	7.97584	8.74806	8.73974	8.13686	8.57225	8.43057	8.53678	7.89049	0.4855			5.42505	21.0495	0	0	Kinases		292	4.85524	3.63889	7.66	4.8	-0.302	0.35121	0.485847	0.398727	0.569628	0.676098	0.820475	0.537596	0.606144	0.478839			0.984631	0.974816	0.986896	0.95242	0.961798	0.951969	0.969978	0.963741	0.963741
P50247	SAHH_MOUSE	Ahcy	Adenosylhomocysteinase (AdoHcyase) (EC 3.3.1.1) (CUBP) (Liver copper-binding protein) (S-adenosyl-L-homocysteine hydrolase)	14.2655	11.2143	15.1175	15.1191	15.5038	16.3608	16.3455	15.3088	18.0078	14.2655	0.8045			11.5017	1.32537	0	0			432	4.1142	2.08279	6.53	2.3	-0.073	0.553902	4.99836	0.595043	1.12807	1.25943	0.627001	0.831194	0.753974	0.611544			0.9813		0.987393	0.869592	0.945143	0.980583	0.948577	0.969937	0.969937
P50396	GDIA_MOUSE	Gdi1 Rabgdia	Rab GDP dissociation inhibitor alpha (Rab GDI alpha) (Guanosine diphosphate dissociation inhibitor 1) (GDI-1)	8.51928	8.32322	8.64406	10.5531	10.6617	10.1494	11.541	11.3421	10.9676	8.51928	0.541			5.53792	9.13193	0	0	GTPases and regulators		447	7.19184	4.37554	5.08	4.3	-0.306	0.308457	0.490783	0.398944	0.563233	0.771436	0.361853	0.482247	0.758095	0.403624			0.988567	0.976032	0.98825	0.971224	0.957871	0.987324	0.982281	0.962445	0.962445
P50516	VATA_MOUSE	Atp6v1a Atp6a1 Atp6a2 Atp6v1a1	V-type proton ATPase catalytic subunit A (V-ATPase subunit A) (EC 3.6.3.14) (V-ATPase 69 kDa subunit) (Vacuolar proton pump subunit alpha)	11.0649	10.7676	9.99814	12.9003	13.1626	10.7311	13.2943	13.4072	10.7619	11.0649	0.6925			4.06977	5.51309	0	0	Mitochondrial proteins		617	7.09071	4.00501	5.58	2.8	-0.196	0.302275	0.516127	0.407471	0.63518	0.865978	0.508462	0.712159	0.893022	0.491538			0.991916	0.980055	0.989604	0.974919	0.95972	0.9787	0.970799	0.959512	0.959512
P50544	ACADV_MOUSE	Acadvl Vlcad	Very long-chain specific acyl-CoA dehydrogenase, mitochondrial (EC 1.3.8.9) (MVLCAD) (VLCAD)	8.20902	7.25432	7.07754	7.66059	7.49271	7.02534	7.99816	7.70957	7.98715	8.20902	0.513			9.30526	2.94148	0	0	Mitochondrial proteins	Mitochondrial inner membrane	656	4.35792	2.94498	8.74	11.3	-0.055	0.463622	1.24092	0.468233	0.988109	10.0493	1.95125	1.54585	0.4611	0.77183			0.977849	0.91711	0.977856	0.395204		0.596367	0.36587	0.970587	0.970587
P51174	ACADL_MOUSE	Acadl	Long-chain specific acyl-CoA dehydrogenase, mitochondrial (LCAD) (EC 1.3.8.8)	19.6009	17.8558	19.9132	21.0521	20.8923	21.527	20.759	19.2538	21.9632	19.6009	0.9145			17.5524	12.8509	0	0	Mitochondrial proteins	Mitochondrial matrix	430	5.34138		8.31	8.8		0.434909	0.849283	0.480551	1.13684	1.3121	0.749757	0.626167	0.722502	0.556764			0.992969	0.969961	0.994171	0.914409		0.982065	0.986479	0.982377	0.982377
P52196	THTR_MOUSE	Tst	Thiosulfate sulfurtransferase (EC 2.8.1.1) (Rhodanese)	17.354	17.2918	17.7417	17.0171	18.6214	18.2293	17.2767	15.0995	17.6893	17.354	0.8555			11.4968	1.94539	0	0	Mitochondrial proteins	Mitochondrial matrix	297	5.6512	2.97128	7.86	8.8	-0.415	0.419178	1.89731	0.753207	1.13756		0.710389	0.613399	1.0826	0.674829			0.981658	0.987381	0.983672	0.849946		0.972918	0.983014	0.965278	0.965278
P52480	KPYM_MOUSE	Pkm Pk3 Pkm2 Pykm	Pyruvate kinase PKM (EC 2.7.1.40) (Pyruvate kinase muscle isozyme)	9.4652	9.04732	9.92124	10.2693	10.3541	10.2768	10.3337	10.2868	10.1317	9.4652	0.599			4.68949	14.8904	0	0	Kinases		531	8.16492	4.61361	7.47	4.7	-0.092	0.241329	0.461463	0.342304	0.485694	0.611316	0.36664	0.435399	0.58315	0.356092			0.993568	0.980198	0.992359	0.981458	0.971595	0.987094	0.98288	0.973094	0.973094
P53810	PIPNA_MOUSE	Pitpna Pitpn	Phosphatidylinositol transfer protein alpha isoform (PI-TP-alpha) (PtdIns transfer protein alpha) (PtdInsTP alpha)	10.4218	9.61411	10.6037	12.2691	13.4955	11.4093	13.1442	12.7711	12.1417	10.4218	0.6545			2.82823	13.308	0	0			271	6.22885	4.08955	6.37	12.9	-0.069	0.203009	0.738373	0.489015	0.625513	1.02835	0.623488	0.592877	1.40026	0.742951			0.997551	0.977075	0.988856	0.930075	0.954232	0.982909	0.97743	0.936369	0.936369
P54071	IDHP_MOUSE	Idh2	Isocitrate dehydrogenase [NADP], mitochondrial (IDH) (EC 1.1.1.42) (ICD-M) (IDP) (NADP(+)-specific ICDH) (Oxalosuccinate decarboxylase)	20.9337	17.0981	19.4802	22.7844	20.6915	24.4725	22.2848	20.8144	24.7824	20.9337	0.811			18.3387	14.0607	0	0	Mitochondrial proteins	Mitochondrial matrix	452	5.68302	3.12385	8.69	5.3	-0.27	0.475425	4.46568	0.934837	0.81238	1.11136	1.01892	0.645089	0.708029	0.584343			0.99166		0.976552	0.948475	0.964264	0.95381	0.986604	0.985124	0.985124
P56399	UBP5_MOUSE	Usp5 Isot	Ubiquitin carboxyl-terminal hydrolase 5 (EC 3.4.19.12) (Deubiquitinating enzyme 5) (Isopeptidase T) (Ubiquitin thioesterase 5) (Ubiquitin-specific-processing protease 5)	7.91669	7.36211	8.11836	9.87734	10.5983	8.7849	10.2844	10.6786	8.65295	7.91669	0.488			4.2026	7.81768	0	0	Ubiquitin pathway		858	6.03534	4.00796	5.01	18.8	-0.437	0.252523	0.451689	0.418957	0.560733	0.936978	0.609959	0.613036	0.930785	0.958655			0.991736	0.976308	0.986103	0.958068	0.948292	0.96724	0.958853	0.946927	0.946927
P56480	ATPB_MOUSE	Atp5f1b Atp5b	ATP synthase subunit beta, mitochondrial (EC 3.6.3.14) (ATP synthase F1 subunit beta)	27.0473	26.1604	27.0906	30.9932	30.8961	33.2223	31.1773	30.7893	32.9429	27.0473	0.941			16.3941	11.7514	0	0	Mitochondrial proteins	Mitochondrial CV	529	8.24701	4.73337	5.34	3.8	0.033	0.463523	2.40472	0.493182	1.01468	1.22955	1.27291	0.960065	1.1403	1.13271			0.994906	0.863612	0.996285	0.980407	0.976185	0.975802	0.984371	0.979857	0.979857
P57780	ACTN4_MOUSE	Actn4	Alpha-actinin-4 (Non-muscle alpha-actinin 4)	11.5971	11.3141	7.2352	16.1071	18.8715	9.09589	11.5664	12.2128	7.40395	11.5971	0.7165			6.06137	15.7697	0	1	Cytoskeletal proteins	Actin-associated proteins	912	5.63539	3.78433	5.41	6.8	-0.651	0.184274	1.2637	0.411618	1.00687	1.29009	0.533223	0.530617	0.559264	0.865677			0.996899	0.952087	0.983525	0.955709	0.886261	0.977445	0.977567	0.978084	0.978084
P58281	OPA1_MOUSE	Opa1	Dynamin-like 120 kDa protein, mitochondrial (EC 3.6.5.5) (Large GTP-binding protein) (LargeG) (Optic atrophy protein 1 homolog) [Cleaved into: Dynamin-like 120 kDa protein, form S1]	17.0619	13.4353	14.3915	18.6824	16.269	16.2142	19.6417	17.8455	17.2145	17.0619	0.8295			11.149	5.19206	0	0	Mitochondrial proteins	Mitochondrial inner membrane	960	5.57717	3.29842	7.54	3.6	-0.553	0.882639	0.752121	0.854986	0.714801	1.07471	0.894373	0.618112	1.46192	0.936037			0.956696	0.962712	0.970385	0.976334	0.936037	0.962564	0.984579	0.921848	0.921848
P59999	ARPC4_MOUSE	Arpc4 Arc20	Actin-related protein 2/3 complex subunit 4 (Arp2/3 complex 20 kDa subunit) (p20-ARC)	13.9706	13.488	17.8482	15.9354	15.8324	18.4563	15.5641	15.6234	17.988	13.9706	0.7945			5.39482	7.14567	0	0	Cytoskeletal proteins	Actins	168		3.73432	8.43	3.6	-0.133	0.295327	0.7256	0.699306	0.718918	0.990757	0.694706	0.578413	0.858543	0.668201			0.994407	0.980622	0.989746	0.978002	0.971097	0.978725	0.982856	0.968002	0.968002
P61027	RAB10_MOUSE	Rab10	Ras-related protein Rab-10	12.3621	11.5254	12.1408	14.0935	14.1053	12.8951	14.0298	13.8349	12.6149	12.3621	0.749			3.51237	2.47401	0	0	Small GTPases and related proteins		200	4.4673	3.36324	8.39	8.5	-0.33	0.422893	0.643499	0.707803	0.70817	1.0925	0.382856	0.551689	0.724641	0.423789			0.989471	0.977264	0.985688	0.927866	0.961947	0.989444	0.981649	0.972008	0.972008
P61082	UBC12_MOUSE	Ube2m Ubc-rs2 Ubc12	NEDD8-conjugating enzyme Ubc12 (EC 2.3.2.-) (NEDD8 carrier protein) (Ubiquitin-conjugating enzyme E2 M)	6.50077	5.77496	5.93372	8.17099	9.03034	8.0546	8.33082	9.77153	7.80946	6.50077	0.3655			1.50075	5.68135	0	0	Ubiquitin pathway		183	5.16633	3.71917	7.7	20.2	-0.517	0.177972	0.837604	0.593295	0.470859	1.44884	0.82147	0.496928	2.2833	0.969272			0.994504	0.974415	0.965132	0.938349	0.954689	0.893773	0.943573	0.874223	0.874223
P61089	UBE2N_MOUSE	Ube2n Blu	Ubiquitin-conjugating enzyme E2 N (EC 2.3.2.23) (Bendless-like ubiquitin-conjugating enzyme) (E2 ubiquitin-conjugating enzyme N) (Ubc13) (Ubiquitin carrier protein N) (Ubiquitin-protein ligase N)	8.49091	8.45382	9.25657	9.82668	12.1534	10.013	10.0867	10.006	9.79538	8.49091	0.538			6.1074	16.0059	0	0	Protein modification and degradation		152	6.96498	3.15076	6.57	13.2	-0.271	0.229979	0.803883	0.441664	0.615396	3.32541	0.497812	0.49843	0.685529	0.366096			0.993363	0.979533	0.986563	0.909887	0.963512	0.979865	0.977935	0.963707	0.963707
P61202	CSN2_MOUSE	Cops2 Csn2 Trip15	COP9 signalosome complex subunit 2 (SGN2) (Signalosome subunit 2) (Alien homolog) (JAB1-containing signalosome subunit 2) (Thyroid receptor-interacting protein 15) (TR-interacting protein 15) (TRIP-15)	8.28331	7.82535	8.48443	10.4968	13.9827	7.12396	11.0294	8.61323	9.17796	8.28331	0.518			3.73888	6.90149	1	0			443	5.18098	2.55751	5.53	11.5	-0.635	0.458231	1.492	0.538506	1.07618			1.02435	1.92761	1.74627			0.972442	0.946665	0.976126	0.843679			0.837444
P61211	ARL1_MOUSE	Arl1	ADP-ribosylation factor-like protein 1	3.35409	3.33776	3.35606	6.06966	5.94456	4.99712	4.98972	4.06621	3.97907	3.35409	0.074			0.990184	5.26931	0	1			181	3.35838	3.03743	5.72	3.9	-0.038	0.176162	0.233124	0.233051	0.561376	0.596677	0.440747	0.596602	1.42706	1.52087			0.99061	0.980163	0.9869	0.937528	0.967077	0.979086	0.928159
P61222	ABCE1_MOUSE	Abce1 Rli	ATP-binding cassette sub-family E member 1 (RNase L inhibitor) (Ribonuclease 4 inhibitor) (RNS4I)	3.73534	3.90292	3.75744	4.50908	4.24552	5.79501	3.82034	6.0505	2.48113	3.73534	0.0945			4.1149	4.9522	0	1			599	4.64451	2.66558	8.33	3	-0.191	0.300963	1.41026	0.773754	5.05913	4.30156		0.494334	12.6212	1.27261			0.974442	0.930993	0.932384				0.781467
P61979	HNRPK_MOUSE	Hnrnpk Hnrpk	Heterogeneous nuclear ribonucleoprotein K (hnRNP K)	5.54666	5.22999	8.49796	6.42582		7.56821	6.26948	7.08874	6.82031	5.54666	0.26	6.01258	5.34314	1.79439		0	0	Nucleic acid-binding proteins		463	7.25293	3.50772	5.55	28.7	-0.705	0.121979	0.651765	0.358822	0.543829		0.425393	0.427995	1.33651	0.351235	0.71803	0.728905	0.996543	0.971982	0.989059	0.910636		0.979724	0.961235	0.986271	0.986271	0.9696
P62137	PP1A_MOUSE	Ppp1ca Ppp1a	Serine/threonine-protein phosphatase PP1-alpha catalytic subunit (PP-1A) (EC 3.1.3.16)	6.21056	5.99415	4.86669	7.02629	7.34642	5.81925	6.51274	6.45988	5.27492	6.21056	0.336	5.351	5.95997			0	0	Phosphatases and regulators		330	6.01044	3.96624	6.32	10	-0.303	0.187357	0.381968	0.276582	0.274568	0.416849	0.290656	0.24995	0.49243	0.377503	0.707871	0.705392	0.993401	0.978189	0.9879	0.988827	0.978538	0.986498	0.989864	0.965542	0.965542	0.973647
P62192	PRS4_MOUSE	Psmc1	26S proteasome regulatory subunit 4 (P26s4) (26S proteasome AAA-ATPase subunit RPT2) (Proteasome 26S subunit ATPase 1)	5.35045	5.32653	5.01089	5.94931	7.22609	5.69415	5.99364	6.34902	5.36174	5.35045	0.2395			1.44429	0.176799	0	0	Proteasome		440	5.29361	3.61616	6.22	19.3	-0.542	0.267085	0.900592	0.465528	0.56096		0.364741	0.833703	0.802152	0.395947			0.986529	0.963444	0.974467	0.858448		0.992726	0.944158	0.969079	0.969079
P62806	H4_MOUSE	Hist1h4a; Hist1h4b H4-53; Hist1h4c H4-12; Hist1h4d; Hist1h4f; Hist1h4h; Hist1h4i; Hist1h4j; Hist1h4k; Hist1h4m; Hist2h4a Hist2h4; Hist4h4	Histone H4	61.6797	60.9711	112.791	58.3187	60.9492	110.657	58.3255	67.5752	107.042	87.6276	0.992			42.3724	54.1318	0	0	Histones		103	8.56781	0	11.36	31.1	-0.521	0.949768	1.09349	2.28817	1.36213	1.89602	8.58105	1.97026	11.8948	4.5591			0.994795	0.993334	0.993941	0.986368	0.987576	0.887844	0.977718	0.338493	0.338493
P62835	RAP1A_MOUSE	Rap1a Krev-1	Ras-related protein Rap-1A (Ras-related protein Krev-1)	21.2805	21.2661	21.8118	29.8551	29.443	27.401	30.8218	30.8039	28.8529	21.2805	0.9075			4.02701	3.83315	0	1	Small GTPases and related proteins		184	5.51852	2.26007	6.66	8.2	-0.375	0.553364	0.864221	0.610188	1.0983	1.4647	0.661414	0.656239	1.16656	0.44378			0.986186	0.98044	0.991523	0.930668	0.976787	0.990365	0.991381	0.97778	0.97778
P62900	RL31_MOUSE	Rpl31	60S ribosomal protein L31	10.0711		10.7711	10.5005	10.4844		9.90217	8.95489	9.53861	10.0711	0.632	10.2115	8.12085	5.56668	9.86472	0	0	Ribosome		125	4.75537	2.07918	10.54	17.6	-0.814	0.411447		1.33719	0.394528			0.70935	0.997273	0.718554	1.08263	0.886859	0.98842		0.982627	0.970192			0.93608	0.980862	0.980862	0.942297
P62918	RL8_MOUSE	Rpl8	60S ribosomal protein L8	11.0642	10.3883	9.92054	10.0231	10.5586		10.615	10.0643	9.62883	11.0642	0.6915	11.1356	7.92267	5.36995		0	0	Ribosome		257		3.98209	11.03	30.4	-0.528	0.528869	0.686748	1.37758	0.741989	0.817314		0.700395	1.65047	0.603444	0.89985	1.02863	0.988691	0.983854	0.965228	0.948551	0.957288		0.945004	0.9697	0.9697	0.983183
P62962	PROF1_MOUSE	Pfn1	Profilin-1 (Profilin I)	9.51981	10.2369	9.49092	11.0508	18.3621	10.3629	11.2176	11.4314	10.4929	9.51981	0.603			4.13796	7.68596	0	0			140	7.4015	3.62242	8.28	6.4	0.031	0.228709	0.914296	0.393248	0.648264		0.420159	0.472261	0.769278	0.381911			0.994232	0.982015	0.989529	0.956018		0.988567	0.983307	0.969445	0.969445
P63001	RAC1_MOUSE	Rac1	Ras-related C3 botulinum toxin substrate 1 (p21-Rac1)	16.7094	16.2639	13.5875	17.6914	17.6048	14.5827	17.3792	17.4216	14.96	16.7094	0.836			3.39475	2.88077	0	0	GTPases and regulators		192	6.55096	3.88621	8.5	3.1	-0.206	0.224259	0.514191	0.424921	0.526641	0.617595	0.443552	0.356534	0.511229	0.396372			0.997287	0.990623	0.99192	0.980695	0.985367	0.988253	0.993792	0.988665	0.988665
P63011	RAB3A_MOUSE	Rab3a	Ras-related protein Rab-3A	10.0009	9.90759	9.55006	10.4541	11.0358	10.7701	10.8129	10.7778	10.8837	10.0009	0.6275	10.8021	10.261			0	0	Small GTPases and related proteins		220	7.06662	4.34187	5.03	16.4	-0.49	0.2189	0.45706	0.253752	0.41048	0.63105	0.391259	0.338407	0.54805	0.37595	1.51091	1.40602	0.995128	0.982217	0.9953	0.97313	0.97428	0.986181	0.989719	0.976978	0.976978	0.773953
P63038	CH60_MOUSE	Hspd1 Hsp60	60 kDa heat shock protein, mitochondrial (EC 3.6.4.9) (60 kDa chaperonin) (Chaperonin 60) (CPN60) (HSP-65) (Heat shock protein 60) (HSP-60) (Hsp60) (Mitochondrial matrix protein P1)	25.7364	26.3677	25.0604	30.1861	29.2783	30.8414	30.6702	29.9836	31.3851	25.7364	0.9515			16.275	3.9863	0	0	Mitochondrial proteins	Mitochondrial matrix	573	6.82725	2.83187	6.17	6.1	-0.085	0.402074	1.16796	0.703646	0.951166	1.89723	1.22118	0.973349	1.32075	1.2335			0.995826	0.980251	0.991806	0.984174	0.964783	0.974881	0.9832	0.972583	0.972583
P63276	RS17_MOUSE	Rps17	40S ribosomal protein S17	11.8214	11.8643	11.4323	10.019		10.4178	11.2337		9.9877	11.8214	0.726	11.357	8.26152	4.46518	5.04382	0	0	Ribosome		135	6.15874	1.32222	9.84	12.6	-0.553	0.464092	1.59821	1.82542	1.02796		6.41366	0.459723		0.628994	0.946972	0.910949	0.993172	0.989274	0.897179	0.763729		0.997528	0.982686			0.944
P67778	PHB_MOUSE	Phb	Prohibitin (B-cell receptor-associated protein 32) (BAP 32)	30.109	28.7185	27.7287	33.8878	35.6565	34.8996	34.3483	34.4668	34.4552	30.109	0.9575			15.0105	12.6492	0	0	Mitochondrial proteins	Mitochondrial inner membrane	272	6.40954	2.97818	5.76	2.2	-0.002	0.422435	1.68659	0.927899	1.03733	2.95859	1.37514	1.02773	1.55742	1.4543			0.996439	0.9609	0.988003	0.958761	0.904907	0.974031	0.984987	0.970032	0.970032
P68033	ACTC_MOUSE	Actc1 Actc	Actin, alpha cardiac muscle 1 (Alpha-cardiac actin) [Cleaved into: Actin, alpha cardiac muscle 1, intermediate form]	18.2507	15.7894	19.6901	19.9468	19.3416	16.8078	17.0726	20.3081	15.7919	18.2507	0.871			16.2374	35.7978	0	0	Cytoskeletal proteins	Actins	377	7.61576		5.39	6.9	-0.228	0.53308	0.547032	1.0716	1.32556	2.0538	0.614135	0.740565	1.85268	0.754098			0.991591	0.99374	0.988728	0.872771	0.885572	0.996666	0.975834	0.990085	0.990085
P68040	RACK1_MOUSE	Rack1 Gnb2-rs1 Gnb2l1	Receptor of activated protein C kinase 1 (12-3) (Guanine nucleotide-binding protein subunit beta-2-like 1) (Receptor for activated C kinase) (Receptor of activated protein kinase C 1) (p205) [Cleaved into: Receptor of activated protein C kinase 1, N-terminally processed (Guanine nucleotide-binding protein subunit beta-2-like 1, N-terminally processed)]	7.66466	7.18243	7.76643	8.62977	8.34128	8.13449	7.96192	7.98812	7.90546	7.66466	0.467			1.99981	9.24849	0	0	Phosphatases and regulators		317	5.91142	3.90499	7.69	4.1	-0.251	0.412347	0.519455	0.433531	1.26248	1.15211	1.35152	0.596431	0.892583	0.52643			0.979154	0.969865	0.983965	0.812758	0.926791	0.919157	0.956411	0.962197	0.962197
P68510	1433F_MOUSE	Ywhah	14-3-3 protein eta	4.86199	4.62743	4.61325	5.63462	6.28734	4.95681	5.7749	5.77401	4.99028	4.86199	0.1865			3.57353	7.19814	0	0	Scaffolding and adaptor proteins		246	6.48404	4.10626	4.89	8.5	-0.607	0.166496	0.624808	0.275509	0.438716	1.67468	0.280949	0.346368	0.591742	0.243051			0.9933	0.967831	0.987669	0.948087	0.971236	0.983952	0.978925	0.959108	0.959108
P70296	PEBP1_MOUSE	Pebp1 Pbp Pebp	Phosphatidylethanolamine-binding protein 1 (PEBP-1) (HCNPpp) [Cleaved into: Hippocampal cholinergic neurostimulating peptide (HCNP)]	12.1932	11.6739	12.4647	13.4141	13.6327	13.9055	13.9365	13.8885	13.8265	12.1932	0.7425			8.9206	16.9589	0	0	Endoplasmic reticulum		187	7.8364	3.57818	5.4	9.1	-0.521	0.298226	0.563294	0.433993	0.595359	0.986759	0.502526	0.547493	0.825915	0.503906			0.993867	0.988879	0.990966	0.942064	0.958613	0.984027	0.982153	0.966299	0.966299
P70404	IDHG1_MOUSE	Idh3g	Isocitrate dehydrogenase [NAD] subunit gamma 1, mitochondrial (Isocitric dehydrogenase subunit gamma) (NAD(+)-specific ICDH subunit gamma)	23.6947	22.1033	19.6741	27.0486	25.7251	25.4013	27.1665	26.52	24.0451	23.6947	0.8455			8.06097	10.7594	0	0	Mitochondrial proteins	Mitochondrial matrix	393	7.00673	3.68106	9.01	11.7	-0.074	0.329615	1.00838	0.483047	0.921221	1.20653	0.990516	0.738641	0.911221	0.771741			0.996673	0.969155	0.993971	0.954022	0.968346	0.963004	0.988966	0.983001	0.983001
P80314	TCPB_MOUSE	Cct2 Cctb	T-complex protein 1 subunit beta (TCP-1-beta) (CCT-beta)	6.76442	6.58536	7.69096	8.32716	11.5397	8.28373	8.73498	8.91793	8.15993	6.76442	0.3905			2.58081	0.179155	0	0	Chaperones and Heat Shock Proteins		535	6.42377	3.70217	6.41	2.2	0.003	0.270985	0.597489	0.424913	0.545116	4.45967	0.391355	0.416637	1.08248	0.373125			0.988221	0.972598	0.984692	0.956044	0.842675	0.98172	0.980753	0.942461	0.942461
P80315	TCPD_MOUSE	Cct4 Cctd	T-complex protein 1 subunit delta (TCP-1-delta) (A45) (CCT-delta)	7.57163	7.34597	8.90393	9.04982	9.68907	9.4392	9.50741	9.8084	9.17877	7.57163	0.457			2.49801	0.958336	0	0	Chaperones and Heat Shock Proteins		539	5.56529	3.2383	8.02	8.5	0.021	0.239565	0.479747	0.539878	0.63826	0.818822	0.471175	0.523699	0.833676	0.437677			0.991919	0.973686	0.979334	0.905064	0.945552	0.979655	0.973477	0.95166	0.95166
P80317	TCPZ_MOUSE	Cct6a Cct6 Cctz Cctz1	T-complex protein 1 subunit zeta (TCP-1-zeta) (CCT-zeta-1)	6.31562	6.19613	6.82339	7.52628	8.05018	7.31458	7.78264	7.8137	7.16593	6.31562	0.346			2.83745	0.176962	0	0	Chaperones and Heat Shock Proteins		531	6.62668		7.08	2.1		0.21222	0.458426	0.408867	0.573393	0.76821	0.376221	0.46592	0.653338	0.380252			0.992349	0.971369	0.984318	0.950112	0.954649	0.980676	0.97393	0.956704	0.956704
P97447	FHL1_MOUSE	Fhl1	Four and a half LIM domains protein 1 (FHL-1) (KyoT) (RBP-associated molecule 14-1) (RAM14-1) (Skeletal muscle LIM-protein 1) (SLIM) (SLIM-1)	8.32985	7.72142	9.47252	9.05301	9.469	8.30248	8.37829	8.44603	8.52023	8.32985	0.521			4.46332	9.90404	0	0	Phosphatases and regulators		280	5.14105	3.26387	8.36	0	-0.48	0.855377	0.589778	0.631801	1.51165	0.874648	0.875915	0.579028	0.888898	0.350421			0.942751	0.97559	0.97713	0.598535	0.966464	0.953529	0.938945	0.989031	0.989031
P97807	FUMH_MOUSE	Fh Fh1	Fumarate hydratase, mitochondrial (Fumarase) (EC 4.2.1.2) (EF-3)	24.5555	23.3623	26.6523	29.6325	32.4889	33.0099	29.5513	29.3185	34.6662	24.5555	0.937			17.1517	12.2961	0	0	Mitochondrial proteins	Mitochondrial matrix	507	6.57495	3.43345	9.03	10.7	-0.069	0.383283	1.0464	0.62089	1.13588	2.75367	1.13131	0.86868	1.13348	0.972546			0.995825	0.978062	0.994231	0.97251	0.955264	0.980932	0.986125	0.978565	0.978565
P99029	PRDX5_MOUSE	Prdx5 Prdx6	Peroxiredoxin-5, mitochondrial (EC 1.11.1.15) (Antioxidant enzyme B166) (AOEB166) (Liver tissue 2D-page spot 2D-0014IV) (PLP) (Peroxiredoxin V) (Prx-V) (Peroxisomal antioxidant enzyme) (Thioredoxin peroxidase PMP20)	20.3882	20.4444	22.3618	26.8592	23.5498	31.7559	30.3593	29.5938	35.0209	20.3882	0.948			14.8022	10.9943	0	0	Mitochondrial proteins		210	7.67629	3.87777	8.85	2.4	0.176	0.235352	1.01082	0.557059	1.32454		0.816402	1.0499	1.15213	0.866036			0.997846	0.990282	0.993637	0.969189		0.988404	0.980817	0.97837	0.97837
Q00612	G6PD1_MOUSE	G6pdx G6pd G6pd-1	Glucose-6-phosphate 1-dehydrogenase X (G6PD) (EC 1.1.1.49)	9.94359	9.55602	8.91493	10.7203	11.3974	9.87852	12.522	11.177	10.3069	9.94359	0.6265			6.15123	4.69872	0	0			515	4.10746	3.12775	6.49	5.8	-0.425	0.461617	0.701895	0.539989	0.984276	1.16225	0.537652	1.02407	1.03411	0.616433			0.972244	0.966446	0.980514	0.842222	0.903151	0.976216	0.811837	0.948041	0.948041
Q01768	NDKB_MOUSE	Nme2	Nucleoside diphosphate kinase B (NDK B) (NDP kinase B) (EC 2.7.4.6) (Histidine protein kinase NDKB) (EC 2.7.13.3) (P18) (nm23-M2)	10.8604	10.6305	10.9751	13.4707	14.1121	13.6718	13.5682	13.3407	12.7551	10.8604	0.679			6.71288	14.9335	0	0	Kinases		152		2.27646	7.5	5.9	-0.288	0.269189	0.843762	0.415155	0.606797		0.770576	0.616242	0.91095	0.538924			0.993332	0.983006	0.990373	0.974826		0.970812	0.977465	0.96804	0.96804
Q02053	UBA1_MOUSE	Uba1 Sbx Ube1 Ube1ax Ube1x	Ubiquitin-like modifier-activating enzyme 1 (EC 6.2.1.45) (Ubiquitin-activating enzyme E1) (Ubiquitin-activating enzyme E1 X) (Ubiquitin-like modifier-activating enzyme 1 X)	8.78318	8.45838	9.65859	11.5007	11.8014	10.1525	11.6829	11.6753	10.112	8.78318	0.5555			4.25347	10.0752	0	0	Ubiquitin pathway		1058	6.68643	4.22212	5.65	9	-0.264	0.232575	0.444288	0.383277	0.607734	0.798677	0.419504	0.523216	0.784592	0.430317			0.993429	0.980155	0.9903	0.973948	0.957974	0.983489	0.979854	0.959834	0.959834
Q03265	ATPA_MOUSE	Atp5f1a Atp5a1	ATP synthase subunit alpha, mitochondrial (ATP synthase F1 subunit alpha)	26.6253	24.0538	26.925	30.5349	30.1528	33.3575	31.2303	30.5935	33.6687	26.6253	0.956			14.1141	9.42449	0	0	Mitochondrial proteins	Mitochondrial CV	553	7.82656	4.57078	9.19	2.7	-0.1	0.515277	5.55218	0.748264	0.974824	1.1621	1.14821	0.927677	1.01231	1.14471			0.993638	0.107535	0.991624	0.981444	0.977672	0.980484	0.985322	0.983669	0.983669
Q06185	ATP5I_MOUSE	Atp5i Atp5k Lfm-1 Lfm1	ATP synthase subunit e, mitochondrial (ATPase subunit e)	30.2732	30.3862	31.4048	34.7767	32.8704	39.2611	34.5014	34.5132	38.5469	30.2732	0.954			18.3724	17.2804	0	0	Mitochondrial proteins	Mitochondrial CV	71	6.24365	3.41296	9.35	14.1	-0.579	0.53674	1.38555	0.821237	1.46417	3.54803	1.9208	1.08778	1.2896	1.51456			0.994368	0.990573	0.992403	0.975061	0.986429	0.966337	0.983513	0.978855	0.978855
Q11011	PSA_MOUSE	Npepps Psa	Puromycin-sensitive aminopeptidase (PSA) (EC 3.4.11.14) (Cytosol alanyl aminopeptidase) (AAP-S)	10.6035	9.88086	10.3611	12.2018	12.5034	10.9381	12.7139	12.3425	10.9099	10.6035	0.666			5.7282	13.6546	0	0	Protein modification and degradation		920	6.0804	3.61909	5.89	1.5	-0.209	0.26632	0.527391	0.449375	0.668098	0.806476	0.429454	0.674151	0.773414	0.478589			0.993254	0.977469	0.988108	0.970901	0.963134	0.984292	0.971497	0.96291	0.96291
Q2PFD7	PSD3_MOUSE	Psd3 Efa6d Kiaa0942	PH and SEC7 domain-containing protein 3 (Exchange factor for ADP-ribosylation factor guanine nucleotide factor 6 D) (Exchange factor for ARF6 D) (Pleckstrin homology and SEC7 domain-containing protein 3)	6.61694	5.71096	7.5882	7.72416	6.6602	8.29878	6.99007	6.89794	8.16581	6.61694	0.3785	5.3151	5.3793			0	0	Phosphatases and regulators		1037	5.60674	3.50759	6.24	41.7		0.12959	0.416724	0.373208	0.295135	0.496854	0.381055	0.241002	0.339251	0.339275	0.633146	0.742948	0.996903	0.973401	0.988528	0.987034	0.968259	0.982258	0.990637	0.983415	0.983415	0.953341
Q3TC72	FAHD2_MOUSE	Fahd2 Fahd2a	Fumarylacetoacetate hydrolase domain-containing protein 2A (EC 3.-.-.-)	25.8022	24.3909	30.268	30.8178	31.0528	32.397	31.5404	30.993	32.1334	25.8022	0.959			13.5032	11.6743	0	0			313	5.65809		8.17	2.2		1.71715	1.75626	2.47205	2.27042	2.07567	5.46929	2.21467	2.24027	1.58733			0.95473	0.9216		0.824145	0.899555	0.789398	0.855003	0.863237	0.863237
Q3TXS7	PSMD1_MOUSE	Psmd1	26S proteasome non-ATPase regulatory subunit 1 (26S proteasome regulatory subunit RPN2) (26S proteasome regulatory subunit S1)	5.57657	5.74136	5.64613	6.43478	5.42342	6.67772	7.1691	6.24646	6.27215	5.57657	0.264			3.21204	2.93366	0	0	Proteasome		953	4.78907	3.46374	5.38	10.9	-0.227	0.21466	0.60196	0.316682	0.585573	6.27141	0.59937	0.746522	1.20419	0.580043			0.992294	0.962639	0.987019	0.885099		0.973521	0.918913	0.937591	0.937591
Q3UH60	DIP2B_MOUSE	Dip2b Kiaa1463	Disco-interacting protein 2 homolog B (DIP2 homolog B)	6.12643	5.97103	6.72385	6.51036	6.98061	6.74508	6.81319	6.73566	6.36488	6.12643	0.3295	6.12576	4.98208			0	0			1574	3.60045	3.38399	8.09	15.5	0.046	0.353165	0.402956	0.336473	0.583773	0.582489	0.329288	0.40708	0.364073	0.304093	0.824517	11.0094	0.96124	0.97681	0.98774	0.802356	0.972497	0.987234	0.975852	0.980442	0.980442	0.949648
Q3UM45	PP1R7_MOUSE	Ppp1r7 Sds22	Protein phosphatase 1 regulatory subunit 7 (Protein phosphatase 1 regulatory subunit 22)	9.02754	9.53249	8.86803	10.832	14.3431	9.8667	10.8389	10.0153	9.48136	9.02754	0.5715			5.30528	9.65312	0	0			361	5.60584	3.28578	4.92	20.8	-0.498	0.35881	1.38234	0.572743	0.873324		1.02788	0.93355	2.46505	0.846986			0.98807	0.973887	0.975497	0.867989		0.977334	0.875971
Q5SQX6	CYFP2_MOUSE	Cyfip2 Kiaa1168 Pir121	Cytoplasmic FMR1-interacting protein 2 (p53-inducible protein 121)	9.30252	8.98727	8.41923	11.0231	11.4347	9.48273	11.0231	10.9333	9.28236	9.30252	0.586	8.76628	8.6731			0	0	Scaffolding and adaptor proteins		1253	4.47374	4.58715	7.05	4.2	-0.25	0.203891	0.448178	0.394961	0.477414	0.691217	0.374105	0.474549	0.593113	0.42549	0.694941	0.636139	0.995242	0.981107	0.987404	0.975904	0.970018	0.987729	0.981605	0.973174	0.973174	0.968273
Q60597	ODO1_MOUSE	Ogdh Kiaa4192	2-oxoglutarate dehydrogenase, mitochondrial (EC 1.2.4.2) (2-oxoglutarate dehydrogenase complex component E1) (OGDC-E1) (Alpha-ketoglutarate dehydrogenase)	16.6833	15.9716	15.3874	19.0689	18.8594	20.5928	19.7944	19.1127	20.4148	16.6833	0.8185			5.29776	7.32138	0	0	Mitochondrial proteins	Mitochondrial matrix	1023	6.1683	4.09857	6.83	3.8	-0.347	0.314098	0.488402	0.405562	0.760039	0.863068	0.792368	0.63258	0.739555	0.780431			0.995054	0.988851	0.9937	0.965029	0.974945	0.978463	0.985277	0.979845	0.979845
Q60676	PPP5_MOUSE	Ppp5c	Serine/threonine-protein phosphatase 5 (PP5) (EC 3.1.3.16) (Protein phosphatase T) (PPT)	5.91521	7.61569	6.98299	8.60314	6.59525	8.6334	9.85342	11.1311	7.22221	5.91521	0.3045			4.02815	5.12647	0	0			499						1.90279	2.06369	1.75027	1.15156		1.26351	2.96812		18.6861			0.351148	0.945259	0.679984			0.976707	0.589491
Q60931	VDAC3_MOUSE	Vdac3	Voltage-dependent anion-selective channel protein 3 (VDAC-3) (mVDAC3) (Outer mitochondrial membrane protein porin 3)	27.8669	26.6019	28.7392	32.8917	31.6535	33.1089	33.4982	32.6341	32.7857	27.8669	0.9365			14.0499	12.0762	0	0	Mitochondrial proteins		283	7.6144	2.99211	8.79	2.5	-0.315	0.718102	0.696582	0.741162	1.25419	1.28514	1.36222	0.975561	1.23188	1.36094			0.989955	0.991552	0.993876	0.974623	0.976353	0.980113	0.98579	0.978724	0.978724
Q60932	VDAC1_MOUSE	Vdac1 Vdac5	Voltage-dependent anion-selective channel protein 1 (VDAC-1) (mVDAC1) (Outer mitochondrial membrane protein porin 1) (Plasmalemmal porin) (Voltage-dependent anion-selective channel protein 5) (VDAC-5) (mVDAC5)	25.7618	24.8197	27.4649	30.7851	29.0602	31.7109	31.7914	29.8209	31.6405	25.7618	0.942			13.5363	12.4033	0	0	Mitochondrial proteins		296	8.13573	4.29066	8.43	1.4	-0.334	0.461874	0.681799	0.706358	0.982369	1.17796	0.90148	0.930413	1.02729	0.988924			0.99445	0.989034	0.991985	0.984936	0.977167	0.986436	0.985668	0.982575	0.982575
Q61171	PRDX2_MOUSE	Prdx2 Tdpx1 Tpx	Peroxiredoxin-2 (EC 1.11.1.15) (Thiol-specific antioxidant protein) (TSA) (Thioredoxin peroxidase 1) (Thioredoxin-dependent peroxide reductase 1)	10.3285	9.3484	11.3166	11.9468	12.4109	11.6909	12.4134	12.6209	11.7805	10.3285	0.6475			7.74655	14.3234	0	0	Mitochondrial proteins		198	7.79993	3.84844	5.41	13.1	-0.151	0.309498	1.07614	0.478368	0.657659	1.07386	0.513827	0.562249	0.822952	0.449495			0.991558	0.877076	0.987905	0.921406	0.958427	0.980145	0.978403	0.96195	0.96195
Q61316	HSP74_MOUSE	Hspa4 Apg2 Hsp110	Heat shock 70 kDa protein 4 (Heat shock 70-related protein APG-2)	7.83486	7.47213	7.33891	10.1285	10.1968	8.13491	9.62384	10.1401	7.8254	7.83486	0.483			3.01718	4.89526	0	0	Chaperones and Heat Shock Proteins		841	5.7653		5.24	17.1		0.236772	0.443121	0.34772	0.582205	0.781854	0.436059	0.635726	0.697164	0.475379			0.992145	0.977649	0.988857	0.971573	0.955087	0.977677	0.964673	0.964284	0.964284
Q61598	GDIB_MOUSE	Gdi2 Gdi3	Rab GDP dissociation inhibitor beta (Rab GDI beta) (GDI-3) (Guanosine diphosphate dissociation inhibitor 2) (GDI-2)	7.65288	7.32264	8.56496	9.57126	9.79317	11.1293	11.8713	11.2068	12.9112	7.65288	0.467			4.64351	7.70777	0	0			445	6.44669	3.6507	6.25	2.5	-0.31	0.211262	0.45395	0.251941	0.477951	0.678063	0.40485	0.401647	0.582011	0.361136			0.993455	0.976184	0.994839	0.973603	0.965489	0.985216	0.986175	0.974965	0.974965
Q61644	PACN1_MOUSE	Pacsin1 Pacsin	Protein kinase C and casein kinase substrate in neurons protein 1 (Syndapin-1)	13.855	12.8565	8.90483	17.7752	16.9642	10.5602	18.4153	18.1413	10.1039	13.855	0.7915	8.29135	7.63599			0	0	Clathrin endocytosis apparatus		441	6.5865	4.31927	5.24	30.2	-1.042	0.244939	0.975889	0.404302	0.751629	2.59866	0.454939	0.722191	0.987754	0.426357	3.53112	2.59451	0.995762	0.982309	0.98767	0.968938	0.947707	0.98213	0.979712	0.968848	0.968848	0.956581
Q61768	KINH_MOUSE	Kif5b Khcs Kns1	Kinesin-1 heavy chain (Conventional kinesin heavy chain) (Ubiquitous kinesin heavy chain) (UKHC)	3.98918	4.28345	3.90687	3.47415	0.174131	4.21557	3.77943	4.34878	4.38793	3.98918	0.001			2.15599	23.6935	0	1	Molecular motors		963	4.60111	2.89154	6.44	20.2	-0.843	0.356218	0.703047	0.336787	0.627223		0.376774	0.394706	0.798443	0.362381			0.970207		0.979274	0.742735		0.970265	0.948884	0.95129	0.95129
Q61879	MYH10_MOUSE	Myh10	Myosin-10 (Cellular myosin heavy chain, type B) (Myosin heavy chain 10) (Myosin heavy chain, non-muscle IIb) (Non-muscle myosin heavy chain B) (NMMHC-B) (Non-muscle myosin heavy chain IIb) (NMMHC II-b) (NMMHC-IIB)	7.76873	7.65955	8.70261	9.3386	9.79363	9.45287	9.35714	9.44365	9.26731	7.76873	0.478	7.54331	8.09617			1	0	Molecular motors		1976	5.82728	3.77568	5.54	18.5	-0.865	0.368622	0.578848	0.464313	0.676388	0.979961	0.58907	0.638418	0.789373	0.522096	0.598561	1.10363	0.981722	0.965935	0.984966	0.962751	0.942739	0.968814	0.964231	0.95043	0.95043	0.948981
Q62108	DLG4_MOUSE	Dlg4 Dlgh4 Psd95	Disks large homolog 4 (Postsynaptic density protein 95) (PSD-95) (Synapse-associated protein 90) (SAP-90) (SAP90)	15.6644	15.1059	11.7027	16.4253	15.7028	12.7331	16.1134	15.2923	12.3333	15.6644	0.8285	16.5232	15.8			0	0	Synapse	Postsynaptic active zone	724	6.18591	4.61833	5.87	14.2	-0.463	0.322482	0.754339	0.510014	0.488842	0.659593	0.588813	0.4407	0.611174	0.290618	0.482371	2.40961	0.994191	0.97322	0.985579	0.986785	0.979096	0.975892	0.989414	0.980204	0.980204	0.962026
Q62420	SH3G2_MOUSE	Sh3gl2 Een1 Sh3d2a	Endophilin-A1 (Endophilin-1) (SH3 domain protein 2A) (SH3 domain-containing GRB2-like protein 2) (SH3p4)	18.7827	16.9044	12.2996	23.8276	22.679	14.0516	23.3045	23.1325	13.001	18.7827	0.876	18.2612	18.685			0	0	Synapse		352	7.60838	4.04634	5.38	20.5	-0.697	0.598124	1.55675	0.431525	1.25771	2.62887	0.563336	1.21144	1.5136	0.461288	1.44635	1.88088	0.984217	0.96949	0.990742	0.9149	0.910076	0.981175	0.956694	0.96447	0.96447	0.964156
Q62425	NDUA4_MOUSE	Ndufa4	Cytochrome c oxidase subunit NDUFA4	13.7347	14.2473	12.8697	15.6417	14.7852	15.3864	16.0361	15.7351	15.4107	13.7347	0.7895			10.5445	7.08635	0	0	Mitochondrial proteins	Mitochondrial CIV	82	6.3529	3.73183	9.53	17.1	-1.192	0.242717	0.534843	0.469192	0.632972	1.00818	0.659276	0.513031	0.637147	0.529714			0.995772	0.99114	0.989633	0.98143	0.986991	0.984847	0.986562	0.981081	0.981081
Q64332	SYN2_MOUSE	Syn2	Synapsin-2 (Synapsin II)	20.2213	19.5343	18.2266	20.0622	21.7482	20.4233	18.0395	18.2859	18.286	20.2213	0.901	19.012	19.2155			0	0	Synapse	Synaptic vesicle proteins	586	7.6185	4.42034	8.42	34.8	-0.445	0.51393	0.821016	0.774238	0.378572	1.07811	0.603545	0.404113	0.822556	0.492352	1.10994	0.994168	0.989526	0.977316	0.984069	0.993966	0.962936	0.985539	0.992549	0.974315	0.974315	0.947124
Q64433	CH10_MOUSE	Hspe1	10 kDa heat shock protein, mitochondrial (Hsp10) (10 kDa chaperonin) (Chaperonin 10) (CPN10)	22.1955	23.6723	22.1086	26.7368	25.0947	27.7603	26.8288	25.9797	27.4094	22.1955	0.928			14.1659	7.97219	0	0	Mitochondrial proteins	Mitochondrial matrix	102	7.04084	2.71181	8.35	4.9	-0.045	0.37239	1.33678	0.739325	0.955125	2.47201	0.958178	0.972452	1.13208	1.02868			0.995332	0.990692	0.988854	0.981926	0.982671	0.980794	0.97967	0.974123	0.974123
Q64514	TPP2_MOUSE	Tpp2	Tripeptidyl-peptidase 2 (TPP-2) (EC 3.4.14.10) (Tripeptidyl aminopeptidase) (Tripeptidyl-peptidase II) (TPP-II)	9.3817	9.09386	8.62931	11.4985	11.7628	10.2792	11.7655	12.3618	10.1143	9.3817	0.592			2.96286	2.06397	0	0			1262	5.29093	2.80686	6.57	7.8	-0.34	0.3796	0.48083	0.259802	0.609642	0.913668	1.71817	0.585965	0.81881	0.836465			0.984836	0.978916	0.994531	0.974823	0.960458	0.947664	0.974843	0.956586	0.956586
Q64521	GPDM_MOUSE	Gpd2 Gdm1	Glycerol-3-phosphate dehydrogenase, mitochondrial (GPD-M) (GPDH-M) (EC 1.1.5.3) (Protein TISP38)	23.9284	20.704	22.0072	29.8095	27.3924	28.9184	30.0566	29.2912	29.0955	23.9284	0.912			11.2757	9.79625	0	0	Mitochondrial proteins	Mitochondrial inner membrane	727	6.47351	3.50623	6.6	3.7	-0.209	0.365035	1.23772	1.01903	1.02159	1.24584	1.2363	0.877679	1.27619	1.26646			0.996028	0.964225	0.979124	0.980167	0.968266	0.972738	0.986142	0.973428	0.973428
Q6A0A9	F120A_MOUSE	FAM120A Kiaa0183 Ossa	Constitutive coactivator of PPAR-gamma-like protein 1 (Oxidative stress-associated Src activator) (Protein FAM120A)	6.26493	5.79953	5.72179	7.44303	6.69055	7.17298	6.25697	6.42742	4.0245	6.26493	0.34	6.9324	5.30543			0	0	Phosphatases and regulators		1112	3.40785	3.41946	8.92	29.2	-0.384	0.442439	0.833638	0.70237	18.9212	22.0161		0.551431	2.25384	3.06933	0.714972	0.733972	0.980166	0.949337	0.962238	0.826152	0.965022		0.93203	0.91396	0.91396	0.946693
Q6P1B1	XPP1_MOUSE	Xpnpep1	Xaa-Pro aminopeptidase 1 (EC 3.4.11.9) (Aminoacylproline aminopeptidase) (Cytosolic aminopeptidase P) (Soluble aminopeptidase P) (sAmp) (X-Pro aminopeptidase 1) (X-prolyl aminopeptidase 1, soluble)	9.39137	10.397	11.8036	10.5061	12.6512	9.2933	11.9652	11.4489	9.40567	9.39137	0.592			3.4501	4.05978	0	0			623	4.62745		5.54	2.2		0.845847	3.46387	1.93115	0.718915	4.73067	3.0603	1.11892	1.59352	1.72968			0.928702	0.897267	0.868767	0.895093		0.761415	0.831611	0.965062	0.965062
Q6P5E4	UGGG1_MOUSE	Uggt1 Gt Ugcgl1 Uggt Ugt1 Ugtr	UDP-glucose:glycoprotein glucosyltransferase 1 (UGT1) (EC 2.4.1.-) (UDP--Glc:glycoprotein glucosyltransferase) (UDP-glucose ceramide glucosyltransferase-like 1)	6.64472	6.65566	7.45051	6.5564	6.79846	9.39933	7.05839	7.28149	8.96357	6.64472	0.382			1.76572	6.82057	0	0			1551	4.12114	3.12222	5.62	2.7	-0.308	0.498178	0.608831	0.360084	0.96518	0.945692	1.66255	0.466687	0.942395	0.721143			0.974483	0.963953	0.987463	0.813025	0.938172	0.933262	0.968806	0.922546	0.922546
Q6PHN9	RAB35_MOUSE	Rab35	Ras-related protein Rab-35	16.4408	15.0404	16.4091	16.5918	16.4501	16.854	16.2224	16.239	16.401	16.4408	0.8405			4.24891	4.07345	0	0	Small GTPases and related proteins		201	4.53553	3.60692	8.29	8	-0.473	0.678263	0.404517	0.735369	0.705998	0.671881	0.655545	0.377176	0.494043	0.455843			0.986683	0.993012	0.986446	0.938168	0.986799	0.985248	0.99222	0.988289	0.988289
Q6PIE5	AT1A2_MOUSE	Atp1a2	Sodium/potassium-transporting ATPase subunit alpha-2 (Na(+)/K(+) ATPase alpha-2 subunit) (EC 3.6.3.9) (Na(+)/K(+) ATPase alpha(+) subunit) (Sodium pump subunit alpha-2)	16.4377	15.4566	15.8031	15.7897	15.5904	16.1809	16.8606	16.2869	16.1824	16.4377	0.8585			2.91593	6.69784	0	0	Transporters and channels		1020	6.67032	4.54852	5.55	9.2	-0.04	0.233947	0.432971	0.455967	0.305439	0.472652	0.387314	0.405005	0.459403	0.422408			0.996721	0.990708	0.992358	0.99403	0.988208	0.991653	0.991595	0.989597	0.989597
Q6ZQ38	CAND1_MOUSE	Cand1 D10Ertd516e Kiaa0829	Cullin-associated NEDD8-dissociated protein 1 (Cullin-associated and neddylation-dissociated protein 1) (p120 CAND1)	9.64127	9.33274	9.97576	12.3168	12.3526	11.5178	12.3169	12.1992	11.2712	9.64127	0.612			5.56668	6.05981	0	0	Phosphatases and regulators		1230	6.24953	3.52686	5.79	4.9	-0.02	0.333898	0.655709	0.496972	0.788797	1.04053	0.572504	0.734379	0.959973	0.579221			0.988592	0.965427	0.98532	0.962763	0.947315	0.976059	0.966099	0.947537	0.947537
Q6ZWR6	SYNE1_MOUSE	Syne1	Nesprin-1 (Enaptin) (KASH domain-containing protein 1) (KASH1) (Myocyte nuclear envelope protein 1) (Myne-1) (Nuclear envelope spectrin repeat protein 1) (Synaptic nuclear envelope protein 1) (Syne-1)	4.26097	6.64776	5.53702	5.91561	10.5556	6.9185	7.37267	8.54581	6.76228	4.26097	0.1315			3.86954	11.8794	0	0			8799						1.85783	0.658282	0.305113	1.74701	0.872412	0.21826	1.70401	1.85769	0.309511			0.330582	0.945835	0.989504		0.976333	0.992946		0.760866	0.760866
Q6ZWV3	RL10_MOUSE	Rpl10 Qm	60S ribosomal protein L10 (Protein QM homolog) (Ribosomal protein L10)	5.98184	5.97528	8.68145		6.33388	6.99259	7.83328	5.67257	7.7943	5.98184	0.3115	8.82516	6.80381	3.50767		0	0	Ribosome		214			5.55		-0.553	2.15958	2.04727	0.39598		0.770734	0.586404	0.656731	2.55294	0.731837	1.14428	0.863591	0.706777	0.52579	0.995232			0.979694	0.96949	0.514826	0.514826	0.964047
Q6ZWV7	RL35_MOUSE	Rpl35	60S ribosomal protein L35	11.1236	11.0338	9.92237	11.279		9.21329	10.6594	10.8204	9.75389	11.1236	0.698	10.4724	8.34212	4.50801		0	0	Ribosome		123	5.39913	0.477121	11.05	44.7	-1.027	0.580782	2.10337	1.16792	21.3779			5.28808	6.70744	1.74181	1.20276	0.987291	0.990149	0.979776	0.963351	0.868254			0.929283	0.927411	0.927411	0.984179
Q791V5	MTCH2_MOUSE	Mtch2	Mitochondrial carrier homolog 2	24.9863	20.3286	25.4527	27.5954	30.288	24.0467	31.8985	32.4971	28.7819	24.9863	0.629			14.4682	12.6359	0	0	Mitochondrial proteins	Mitochondrial inner membrane	303	6.44661	3.27669	8.25	2.3	-0.069	4.82274	3.71256	30.8352	2.54675	6.42487	6.39619	3.42973	3.56482	2.42545			0.872696	0.898085		0.588626	0.954515		0.703811	0.9061	0.9061
Q7TMF3	NDUAC_MOUSE	Ndufa12	NADH dehydrogenase [ubiquinone] 1 alpha subcomplex subunit 12 (Complex I-B17.2) (CI-B17.2) (CIB17.2) (NADH-ubiquinone oxidoreductase subunit B17.2)	20.0333	19.4225	17.7376	22.1273	13.4179	23.9804	22.6188	22.0637	21.5615	20.0333	0.854			11.9042	6.7624	0	0	Mitochondrial proteins	Mitochondrial CI	145	5.36908	2.97267	9.36	11	-0.777	0.39268	1.15644	1.27239	0.700662	2.63053	0.869204	0.761975	1.60429	1.72787			0.994034	0.988119	0.94232	0.97736	0.803669	0.97949	0.983177	0.925565	0.925565
Q7TMM9	TBB2A_MOUSE	Tubb2a Tubb2	Tubulin beta-2A chain	32.5912	34.1102	37.424	51.6979	61.4905	31.3575	54.8597	54.2133	28.7459	32.5912	0.9855	35.8998	36.9236			0	0	Cytoskeletal proteins	Tubulins	445	7.54535	4.068	4.89	10.8	-0.408	1.49206	4.80559	4.81602	2.94263	7.2039	1.22392	3.31662	7.59443	2.29292	1.90545	1.97675	0.978045	0.761818	0.876241	0.8993		0.979584	0.935332	0.78378	0.78378	0.972065
Q7TQI3	OTUB1_MOUSE	Otub1	Ubiquitin thioesterase OTUB1 (EC 3.4.19.12) (Deubiquitinating enzyme OTUB1) (OTU domain-containing ubiquitin aldehyde-binding protein 1) (Otubain-1) (Ubiquitin-specific-processing protease OTUB1)	7.21752	6.98316	7.56743	8.09401	10.3153	7.88455	8.07002	8.39559	7.785	7.21752	0.4275			3.40347	7.00579	0	0	Proteasome		271	6.19241	3.98637	4.95	11.4	-0.553	0.247151	0.582447	0.412393	0.502659	1.66405	0.406107	0.436039	1.18333	0.407365			0.991342	0.976961	0.985342	0.957131		0.982243	0.975779	0.946055	0.946055
Q80TJ1	CAPS1_MOUSE	Cadps Caps Caps1 Kiaa1121	Calcium-dependent secretion activator 1 (Calcium-dependent activator protein for secretion 1) (CAPS-1)	11.9442	11.6557	11.0543	14.691	15.0337	12.884	14.6882	15.2032	12.7954	11.9442	0.7325	12.4667	12.3933			0	0			1355	6.14282	3.73078	5.75	15.6	-0.437	0.295804	0.516613	0.53181	0.721594	1.02933	0.594705	0.754327	1.03252	0.771493	1.01358	1.06278	0.992854	0.981762	0.985286	0.972592	0.956175	0.977468	0.971386	0.954114	0.954114	0.980984
Q80XI4	PI42B_MOUSE	Pip4k2b Pip5k2b	Phosphatidylinositol 5-phosphate 4-kinase type-2 beta (EC 2.7.1.149) (1-phosphatidylinositol 5-phosphate 4-kinase 2-beta) (Diphosphoinositide kinase 2-beta) (Phosphatidylinositol 5-phosphate 4-kinase type II beta) (PI(5)P 4-kinase type II beta) (PIP4KII-beta) (PtdIns(5)P-4-kinase isoform 2-beta)	14.03	14.4263	12.0103	16.4951	16.8933	11.6291	17.0314	17.8217	11.6644	14.03	0.798	13.9421	13.5341			0	0			416						1.77708	0.622419	0.656785	0.909904	1.10139	0.657438	0.969693	0.729662	0.645882	1.41913	0.239681	0.658493	0.988552	0.97801	0.890543	0.953144	0.952358	0.944211	0.980136	0.980136	0.870931
Q8BGH2	SAM50_MOUSE	Samm50	Sorting and assembly machinery component 50 homolog	29.2021	26.3317	28.0289	31.82	29.7644	35.3236	32.7853	29.6691	37.3787	29.2021	0.9525			17.6805	12.7246	1	0	Mitochondrial proteins		469	5.93465	3.46879	6.8	6.8	-0.206	0.917163	1.55611	3.28291	2.42898	1.86304	3.25342	0.833647	1.23315	3.82771			0.973913	0.897197	0.766911	0.81196	0.907559	0.856527	0.977825	0.921874	0.921874
Q8BH59	CMC1_MOUSE	Slc25a12 Aralar1	Calcium-binding mitochondrial carrier protein Aralar1 (Mitochondrial aspartate glutamate carrier 1) (Solute carrier family 25 member 12)	28.6008	28.2447	29.6268	33.0254	32.8473	36.322	32.9856	32.6332	36.919	28.6008	0.947			16.6907	14.2269	0	0	Mitochondrial proteins	Mitochondrial CIV	677	6.31706	3.78362	8.26	4.1	-0.069	0.483816	1.03083	0.655204	1.19002	1.47394	1.85377	0.991266	1.19271	1.22399			0.994579	0.981275	0.994254	0.978246	0.972049	0.952362	0.98509	0.980036	0.980036
Q8BH95	ECHM_MOUSE	Echs1	Enoyl-CoA hydratase, mitochondrial (EC 4.2.1.17) (Enoyl-CoA hydratase 1) (Short-chain enoyl-CoA hydratase) (SCEH)	22.4747	21.0876	21.8995	26.5413	29.4669	26.8709	26.4551	25.307	26.2852	22.4747	0.8705			18.0404	10.9591	0	0	Mitochondrial proteins	Mitochondrial matrix	290	4.86637	3.2982	8.49	3.4	-0.096	0.567021	1.26677	0.70212	1.11792	4.74729	0.985239	0.858393	1.18862	0.909946			0.989657	0.985967	0.989843	0.961774	0.974185	0.977073	0.9835	0.972247	0.972247
Q8BHN3	GANAB_MOUSE	Ganab G2an Kiaa0088	Neutral alpha-glucosidase AB (EC 3.2.1.84) (Alpha-glucosidase 2) (Glucosidase II subunit alpha)	6.9931	6.29506	7.65272	6.80128	6.80172	8.61404	7.30362	7.35495	8.54874	6.9931	0.41			1.29328	0.194825	0	0			944	5.18645		6.06	8.1		0.203502	0.552056	0.400881	0.783622	0.675052	0.646586	0.441987	0.730716	0.416922			0.994393	0.961988	0.985833	0.819596	0.958199	0.971836	0.972829	0.962641	0.962641
Q8BIJ6	SYIM_MOUSE	Iars2	Isoleucine--tRNA ligase, mitochondrial (EC 6.1.1.5) (Isoleucyl-tRNA synthetase) (IleRS)	21.782	22.4359	22.5618	27.409	26.4134	29.4585	28.0136	26.554	28.3445	21.782	0.909			14.3011	8.79998	0	0	Mitochondrial proteins	Mitochondrial matrix	1012	4.65536	3.04493	6.82	4.8	-0.224	0.844486	0.750987	0.835828	1.37839	1.37665	3.83557	1.04063	1.30201	1.48662			0.977088	0.982448	0.982579	0.919863	0.94541	0.709911	0.977231	0.964605	0.964605
Q8BK64	AHSA1_MOUSE	Ahsa1	Activator of 90 kDa heat shock protein ATPase homolog 1 (AHA1)	6.15609	5.11569	5.69059	6.74532	6.87622	5.65744	5.93725	6.14101	6.76154	6.15609	0.3325			1.06297	0.53321	0	0			338	4.88466	3.576	5.52	8.9	-0.512	1.055	0.709089	0.435777	0.962067	0.699639	0.635566		2.82814	5.70867			0.966413	0.965158	0.976943	0.903849	0.901039	0.9833		0.98781	0.98781
Q8BKX1	BAIP2_MOUSE	Baiap2	Brain-specific angiogenesis inhibitor 1-associated protein 2 (BAI-associated protein 2) (BAI1-associated protein 2) (Insulin receptor substrate protein of 53 kDa) (IRSp53) (Insulin receptor substrate p53) (Insulin receptor tyrosine kinase 53 kDa substrate)	4.56785	5.01453	3.4498	4.17071	4.33764	3.30379	4.17384	4.02092	3.24967	4.56785	0.1605	5.58812	4.87636			0	0	Scaffolding and adaptor proteins		535	5.09767	4.08286	9.04	28	-0.648	0.196339	0.176631	0.362317	0.320034	0.393344	0.186564	0.1772	0.271409	0.194438	0.784405	2.43582	0.987409	0.996589	0.964415	0.96735		0.985955	0.989485	0.979177	0.979177	0.962217
Q8BL66	EEA1_MOUSE	Eea1	Early endosome antigen 1	7.47975	6.68624	7.31357	7.72998	6.68625	9.14248	8.30269	6.7807	8.243	7.47975	0.449			3.41107	3.13614	0	0	Endocytic proteins		1411	4.14692	2.37291	5.78	18.8	-1.012	0.861654	0.629291	0.599828	0.654272	2.57484	2.37526	0.488737	0.775016	1.79274			0.901883	0.967547	0.971179	0.874175	0.331327	0.936637	0.961154	0.93916	0.93916
Q8BMF3	MAON_MOUSE	Me3	NADP-dependent malic enzyme, mitochondrial (NADP-ME) (EC 1.1.1.40) (Malic enzyme 3)	27.4896	28.5225	31.196	31.4329	36.1036	34.7908	32.8914	32.4745	35.081	27.4896	0.942			14.8775	11.878	0	0	Mitochondrial proteins	Mitochondrial matrix	604	3.26153	3.16346	7.83	8.4	-0.069	2.05587	1.78436	2.64763	2.53605	2.58983		1.62573	1.16155	2.7427			0.85162	0.971835	0.924933	0.796442	0.9275		0.945873	0.962206	0.962206
Q8BMF4	ODP2_MOUSE	Dlat	Dihydrolipoyllysine-residue acetyltransferase component of pyruvate dehydrogenase complex, mitochondrial (EC 2.3.1.12) (Dihydrolipoamide acetyltransferase component of pyruvate dehydrogenase complex) (Pyruvate dehydrogenase complex component E2) (PDC-E2) (PDCE2)	36.2236	35.1131	36.7433	40.8273	39.411	47.8304	41.2542	40.8045	49.7525	36.2236	0.9835			17.3789	18.5305	0	0	Mitochondrial proteins	Mitochondrial matrix	642	6.80532	3.32675	8.58	13.7	-0.033	0.790601	1.09228	1.05286	1.41102	1.73699	1.70837	1.31551	1.64621	2.08869			0.991863	0.985066	0.990714	0.951361	0.975302	0.97763	0.982353	0.97509	0.97509
Q8BMS1	ECHA_MOUSE	Hadha	Trifunctional enzyme subunit alpha, mitochondrial (TP-alpha) [Includes: Long-chain enoyl-CoA hydratase (EC 4.2.1.17); Long chain 3-hydroxyacyl-CoA dehydrogenase (EC 1.1.1.211)]	15.3811	14.2471	15.0987	16.2812	15.154	16.6971	16.368	15.3406	16.6163	15.3811	0.8245			14.798	6.44497	0	0	Mitochondrial proteins	Mitochondrial matrix	763	5.69358	3.34635	9.14	3	-0.069	0.265843	0.472226	0.405257	0.314532	0.54596	0.565578	0.344192	0.409382	0.505285			0.995451	0.987526	0.993361	0.982517	0.9886	0.983637	0.993705	0.990936	0.990936
Q8BP47	SYNC_MOUSE	Nars	Asparagine--tRNA ligase, cytoplasmic (EC 6.1.1.22) (Asparaginyl-tRNA synthetase) (AsnRS)	5.39428	4.99996	5.71777	6.57593	6.38098	6.45141	6.37508	6.02513	6.36697	5.39428	0.2445			2.88023	3.40019	0	0	t-RNA synthetases		559	5.45904	3.82582	5.86	9.8	-0.511	0.205864	0.407007	0.473573	0.442048	0.439138	0.798066	0.571057	0.791113	0.923087			0.993765	0.983547	0.970834	0.905012	0.981269	0.978033	0.760328	0.874761	0.874761
Q8BVI4	DHPR_MOUSE	Qdpr Dhpr	Dihydropteridine reductase (EC 1.5.1.34) (HDHPR) (Quinoid dihydropteridine reductase)	11.3311	11.2072	10.114	11.3073	11.5979	10.0061	11.3911	11.6319	9.97515	11.3311	0.7075			8.71238	16.8711	0	0			241	6.49696	3.84479	7.81	4.1	-0.058	0.246993	0.46773	0.393218	0.396476	0.720217	0.313728	0.289078	0.518944	0.282242			0.995084	0.98665	0.99039	0.986864	0.971585	0.990051	0.992764	0.980757	0.980757
Q8BW75	AOFB_MOUSE	Maob	Amine oxidase [flavin-containing] B (EC 1.4.3.4) (Monoamine oxidase type B) (MAO-B)	21.2058	20.0535	15.2451	24.2768	24.3637	17.8979	26.3009	25.2749	18.1868	21.2058	0.8935			11.3569	0.184787	0	0			520	4.95281	2.91487	8.29	2.7	-0.191	0.757703	0.81006	0.48638	1.29457	1.22886	1.12383	0.942244	1.22302	0.661967			0.970951	0.978978	0.991814	0.909237	0.964165	0.949664	0.980006	0.968481	0.968481
Q8BWF0	SSDH_MOUSE	Aldh5a1	Succinate-semialdehyde dehydrogenase, mitochondrial (EC 1.2.1.24) (Aldehyde dehydrogenase family 5 member A1) (NAD(+)-dependent succinic semialdehyde dehydrogenase)	27.7216	24.596	26.3572	30.4338	29.5457	31.7709	30.0272	29.2809	31.0684	27.7216	0.9475			17.5024	3.10051	0	0	Mitochondrial proteins	Mitochondrial matrix	523	6.0586	3.39881	8.25	5.4	-0.028	0.676114	0.704017	0.695023	1.44603	1.55749	0.984074	0.921706	1.22121	1.04064			0.989221	0.986973	0.992677	0.938825	0.953097	0.982666	0.984414	0.975182	0.975182
Q8BYI9	TENR_MOUSE	Tnr	Tenascin-R (TN-R) (Janusin) (Neural recognition molecule J1-160/180) (Restrictin)	38.7158	40.3003	45.049	60.8185	55.9774	62.846	68.8827	56.5927	73.5647	38.7158	0.988	40.9297	33.5358			0	0	Extracellular matrix components		1358	6.19869	2.82672	4.94	5.5	-0.309	1.65539	1.88545	3.44666	3.30006	3.24501	3.44513	4.57541	2.54245	8.40498	5.45014	0.393513	0.968008	0.962205	0.93275	0.899749	0.920598	0.906924	0.731761	0.948089	0.948089	0.946274
Q8BZ98	DYN3_MOUSE	Dnm3 Kiaa0820	Dynamin-3 (EC 3.6.5.5)	8.07936	7.62835	5.8107	8.93157	9.11834	6.38181	8.7329	8.59156	6.42131	8.07936	0.503	8.28707	6.76233			0	0	Endocytic proteins		863	5.55622	3.32531	8.36	18.1		0.212	0.409202	0.313692	0.457008	0.607345	0.336942	0.429104	0.544173	0.314716	1.00213	7.14129	0.993633	0.980959	0.988136	0.982538	0.969141	0.981968	0.980141	0.969829	0.969829	0.879946
Q8C0M9	ASGL1_MOUSE	Asrgl1	Isoaspartyl peptidase/L-asparaginase (EC 3.4.19.5) (EC 3.5.1.1) (Asparaginase-like protein 1) (Beta-aspartyl-peptidase) (Isoaspartyl dipeptidase) (L-asparagine amidohydrolase) [Cleaved into: Isoaspartyl peptidase/L-asparaginase alpha chain; Isoaspartyl peptidase/L-asparaginase beta chain]	12.5894	5.60804	11.565	13.0953	5.69054	11.1605	10.6358	4.94387	10.9478	12.5894	0.0755			8.01907	16.3001	0	0			326	6.31389	3.77656	7.65	5.5	-0.044	1.53112	1.44173	2.00974	1.42279	1.38822	1.42053	1.59545	1.36659	0.729362			0.892523	0.828849	0.839889	0.900998	0.590282	0.82816	0.576706	0.854209	0.854209
Q8CAQ8	MIC60_MOUSE	Immt Mic60	MICOS complex subunit Mic60 (Mitochondrial inner membrane protein) (Mitofilin)	23.6408	21.007	24.6503	25.9627	23.6171	30.7154	26.5786	25.3726	30.2826	23.6408	0.9375			16.62	14.0878	0	0	Mitochondrial proteins	Mitochondrial inner membrane	757	5.92225	3.52166	6.6	16.5	-0.473	0.518946	0.881042	0.672532	0.811638	1.01988	1.0834	0.941543	0.913102	1.07886			0.992084	0.982418	0.992001	0.961633	0.975192	0.979735	0.980636	0.981771	0.981771
Q8CDN6	TXNL1_MOUSE	Txnl1 Trp32 Txnl	Thioredoxin-like protein 1 (32 kDa thioredoxin-related protein)	4.29952	3.98375	4.67771	4.9401	5.51684	4.86014	4.93396	4.89782	3.65895	4.29952	0.1335			2.4082	2.1869	0	0			289	5.50158	3.19145	4.96	18	-0.444	0.217352	0.631652	0.361714	0.58857	0.649249	0.508146	1.39543	0.923353	1.27339			0.987198	0.957647	0.979541	0.821671	0.963689	0.980472	0.59277	0.958939	0.958939
Q8CG76	ARK72_MOUSE	Akr7a2 Afar Akr7a5	Aflatoxin B1 aldehyde reductase member 2 (EC 1.1.1.n11) (Succinic semialdehyde reductase) (SSA reductase)	13.933	10.9975	14.6058	15.7048	18.2757	17.819	19.5205	19.3472	20.2645	13.933	0.7925			11.0776	10.0714	0	0			367	3.10807	2.84073	8.12	16.1	-0.372	0.587117	1.34264	0.67437	1.02858	9.90315	0.955647	1.40757	1.61274	0.85516			0.960747	0.95168	0.983009	0.904905		0.965507	0.895307	0.844347	0.844347
Q8CGK3	LONM_MOUSE	Lonp1 Prss15	Lon protease homolog, mitochondrial (EC 3.4.21.53) (Lon protease-like protein) (LONP) (Mitochondrial ATP-dependent protease Lon) (Serine protease 15)	17.6381	17.6223	16.8129	19.5537	17.6625	20.5652	20.0364	20.0371	20.6259	17.6381	0.86			10.7413	5.34688	0	0	Mitochondrial proteins	Mitochondrial inner membrane	949	5.02009	3.48287	6.56	11.2	-0.291	0.533084	1.66754	0.63656	1.01308	2.00787	1.30251	0.824293	0.935006	1.26102			0.988695	0.972603	0.987965	0.9221	0.920485	0.927498	0.976478	0.966751	0.966751
Q8CHC4	SYNJ1_MOUSE	Synj1 Kiaa0910	Synaptojanin-1 (EC 3.1.3.36) (Synaptic inositol 1,4,5-trisphosphate 5-phosphatase 1)	8.94588	8.5813	8.34363	10.4139	10.7714	8.86222	10.1245	10.21	8.37698	8.94588	0.5665	8.81628	8.72578			0	0	Synapse	Synaptic vesicle proteins	1574	6.02646		6.89	30.3		0.268375	0.461294	0.510312	0.535488	0.821834	0.451696	0.520301	0.642781	0.480052	0.736051	0.58285	0.991494	0.979228	0.981304	0.973381	0.957496	0.978649	0.976489	0.967161	0.967161	0.94214
Q8JZN5	ACAD9_MOUSE	Acad9	Acyl-CoA dehydrogenase family member 9, mitochondrial (ACAD-9) (EC 1.3.99.-)	14.1472	12.6296	13.9392	15.2329	14.8267	16.0664	15.3773	14.4949	16.3959	14.1472	0.8015			15.3282	6.08356	0	0	Mitochondrial proteins	Mitochondrial matrix	625	4.97158	2.98137	7.47	1.8	-0.058	0.417777	1.01622	1.27061	0.654025	1.3513	1.78951	0.761148	0.805484	0.759354			0.987013	0.977678	0.928896	0.963041	0.95153	0.882132	0.969357	0.967447	0.967447
Q8K0S0	PHYIP_MOUSE	Phyhip	Phytanoyl-CoA hydroxylase-interacting protein (Phytanoyl-CoA hydroxylase-associated protein 1) (PAHX-AP1) (PAHXAP1)	4.24544	4.2939	4.27836	5.51949	5.69206	5.02928	5.23627	5.76099	4.55425	4.24544	0.1285	4.62401	4.4709			0	0	Phosphatases and regulators		330	5.06292	4.41817	7	8.8	-0.382	0.152697	0.322374	0.236569	0.368936	0.435489	0.230519	0.368673	0.496397	0.281119	0.799363	0.959959	0.992989	0.976622	0.989449	0.978006	0.971128	0.988781	0.971555	0.966187	0.966187	0.926624
Q8K0T0	RTN1_MOUSE	Rtn1 Nsp	Reticulon-1 (Neuroendocrine-specific protein)	4.82659	4.69575	6.5458	4.92855	5.15423	6.99751	5.16627	5.0738	6.88338	4.82659	0.1845			9.92965	9.61458	0	0	Endoplasmic reticulum		780	6.15073	4.55461	4.57	61.4	0.405	0.253675	0.496696	0.340855	0.396492	0.585328	0.349751	0.357407	0.528825	0.352576			0.985424	0.957421	0.988122	0.970551	0.946169	0.982439	0.975668	0.95338	0.95338
Q8K183	PDXK_MOUSE	Pdxk Pkh	Pyridoxal kinase (EC 2.7.1.35) (Pyridoxine kinase)	11.7584	11.1157	12.3849	13.7926	13.6825	15.0235	15.942	14.7202	15.7356	11.7584	0.7235			5.83464	4.24242	0	0	Phosphatases and regulators		312	6.31949	3.96946	6.29	13.1	-0.238	0.351849	0.703037	0.53326	0.618621	0.931941	0.560416	0.645187	1.12189	0.686396			0.990559	0.974791	0.986769	0.93252	0.957093	0.983845	0.977153	0.959207	0.959207
Q8K1M6	DNM1L_MOUSE	Dnm1l Drp1	Dynamin-1-like protein (EC 3.6.5.5) (Dynamin family member proline-rich carboxyl-terminal domain less) (Dymple) (Dynamin-related protein 1)	10.828	10.6424	9.54105	14.3718	15.3485	11.641	11.8791	11.9115	10.1157	10.828	0.677			5.23829	8.37788	0	0	Mitochondrial proteins		742	5.49219	3.06333	7.06	16.3		0.304613	0.639899	0.506642	0.683631	1.14332	0.655264	0.584957	0.690049	0.644023			0.991497	0.970728	0.984034	0.975361	0.924743	0.970175	0.976176	0.969151	0.969151
Q8K2B3	SDHA_MOUSE	Sdha	Succinate dehydrogenase [ubiquinone] flavoprotein subunit, mitochondrial (EC 1.3.5.1) (Flavoprotein subunit of complex II) (Fp)	10.9861	10.3732	11.2391	12.4246	12.5373	13.9412	12.9815	12.2524	13.8313	10.9861	0.6865			10.1761	5.11626	0	0	Mitochondrial proteins	Mitochondrial CII	664	5.89731	4.09475	7.38	3.3	-0.267	0.254843	0.400055	0.377672	0.464148	0.707464	0.582017	0.457252	0.559623	0.531704			0.993749	0.987444	0.991836	0.952336	0.975015	0.979352	0.985699	0.979439	0.979439
Q8K2C9	HACD3_MOUSE	Hacd3 Ptplad1	Very-long-chain (3R)-3-hydroxyacyl-CoA dehydratase 3 (EC 4.2.1.134) (3-hydroxyacyl-CoA dehydratase 3) (HACD3) (Butyrate-induced protein 1) (B-ind1) (Protein-tyrosine phosphatase-like A domain-containing protein 1)	6.05156	5.1553	7.26461	5.03151	6.16107	8.0393	5.76469	5.71297	7.6084	6.05156	0.3195	4.78492	5.61296			1	0			362	3.46238	3.68422	9.13	4.1	-0.058	0.261483	0.749415	0.51529	0.526605	0.797812	0.801521	0.405646	0.803798	0.541937	0.55307	0.682626	0.989589	0.954662	0.976112	0.86678	0.949171	0.959898	0.971425	0.903101	0.903101	0.992443
Q8K310	MATR3_MOUSE	Matr3	Matrin-3	3.4575	3.5546	5.61331	1.39685		6.13177	3.18555	3.38019	5.60153	3.4575	0.078	3.48674	3.47293	1.41404		0	0	Cytoskeletal proteins	Microtubule-associated proteins	846	6.07629	3.45179	6.26	49.3	-0.684	0.158294	0.38125	0.401501	1.9498		0.848674	0.501764	1.20638	0.192695	0.541062	0.518359	0.990409	0.960931	0.980801			0.968805	0.794766	0.941446	0.941446	0.983348
Q8K3J1	NDUS8_MOUSE	Ndufs8	NADH dehydrogenase [ubiquinone] iron-sulfur protein 8, mitochondrial (EC 1.6.5.3) (EC 1.6.99.3) (Complex I-23kD) (CI-23kD) (NADH-ubiquinone oxidoreductase 23 kDa subunit)	20.9458	28.1867	20.6894	23.9977	23.4265	22.675	24.2927	23.227	23.4515	20.9458	0.877			13.5436	11.8103	0	0	Mitochondrial proteins	Mitochondrial CI	212		3.43313	6.22	4.7	-0.463	0.664998	2.66398	0.958817	1.45899		1.86775	0.647294	1.09331	1.27762			0.99365		0.992062	0.937191		0.962154	0.988717	0.980609	0.980609
Q8QZS1	HIBCH_MOUSE	Hibch	3-hydroxyisobutyryl-CoA hydrolase, mitochondrial (EC 3.1.2.4) (3-hydroxyisobutyryl-coenzyme A hydrolase) (HIB-CoA hydrolase) (HIBYL-CoA-H)	23.9619	21.3039	23.9639	26.8911	22.7823	29.5354	28.7773	26.6745	29.5268	23.9619	0.9345			15.0259	9.6084	0	0	Mitochondrial proteins	Mitochondrial matrix	385	4.83797	2.04139	8.05	2.1	-0.214	1.71806	1.55691	0.982304	1.74173	2.80365	1.54877	0.871049	3.01141	1.29259			0.925535	0.882991	0.983042	0.879645	0.70541	0.904456	0.9602	0.770205	0.770205
Q8QZT1	THIL_MOUSE	Acat1	Acetyl-CoA acetyltransferase, mitochondrial (EC 2.3.1.9) (Acetoacetyl-CoA thiolase)	25.647	24.2767	25.3493	31.3091	30.2203	33.1871	31.0303	30.4309	32.2344	25.647	0.942			14.1024	6.57738	0	0	Mitochondrial proteins	Mitochondrial matrix	424	7.30494	3.38112	8.51	1.2	0.08	0.457031	0.781912	0.605637	1.13518	1.37818	1.00639	1.08061	1.01128	1.125			0.994549	0.984897	0.99389	0.971227	0.972051	0.984148	0.980453	0.983333	0.983333
Q8R016	BLMH_MOUSE	Blmh	Bleomycin hydrolase (BH) (BLM hydrolase) (BMH) (EC 3.4.22.40)	10.4702	8.75322	12.6409	13.4425	17.7498	14.2638	12.7592	12.4822	13.4386	10.4702	0.6575			5.77174	11.9267	0	0			455	5.27164	3.28375	6.48	2.9	-0.406	0.631548	0.992278	0.749702	1.02504	2.37708	1.38657	1.07303	2.40774	0.580748			0.969159	0.940839	0.981281	0.880051		0.974295	0.907658	0.797288	0.797288
Q8R081	HNRPL_MOUSE	Hnrnpl Hnrpl	Heterogeneous nuclear ribonucleoprotein L (hnRNP L)	11.1249	11.0736	14.6374	10.9513	11.9866	14.0156	11.1667		15.2231	11.1249	0.6985	12.3195	9.00349	3.7185		0	0	Nucleic acid-binding proteins		586	5.67972	3.77517	8.11	35.7	-0.643	0.198651	0.629317	0.418525	1.052	4.05164	3.15772	0.347212		0.514748	0.842272	0.746505	0.995993	0.968947	0.992419			0.834498	0.969207			0.966812
Q8R0F8	FAHD1_MOUSE	Fahd1 MNCb-4134	Acylpyruvase FAHD1, mitochondrial (EC 3.7.1.5) (Fumarylacetoacetate hydrolase domain-containing protein 1) (Oxaloacetate decarboxylase) (OAA decarboxylase) (EC 4.1.1.3)	23.7082	35.2902	23.6592	27.822	34.8038	29.4959	27.2944	31.5458	28.7655	23.7082	0.883			8.37734	6.47795	0	0	Mitochondrial proteins	Mitochondrial inner membrane	227	5.46691	2.49554	7.69	5.3	-0.14	1.61723		1.77444	0.85524		3.50385	1.27088	2.40503	2.15259			0.958903		0.954766			0.882793	0.89799	0.987535	0.987535
Q8R164	BPHL_MOUSE	Bphl	Valacyclovir hydrolase (VACVase) (Valacyclovirase) (EC 3.1.-.-) (Biphenyl hydrolase-like protein)	25.2794	21.3743	24.5862	26.6728	25.2756	28.2593	28.1891	26.1932	28.2561	25.2794	0.947			15.8937	7.55509	0	0			291	5.17453	2.86982	8.93	3.4	-0.257	2.96035	2.42395	0.785607	1.16959	1.86162	3.54874	1.1826	1.3082	1.41488			0.849447	0.953065	0.99559		0.970594	0.856881	0.951588	0.983227	0.983227
Q8R2R9	AP3M2_MOUSE	Ap3m2	AP-3 complex subunit mu-2 (Adaptor-related protein complex 3 subunit mu-2) (Clathrin assembly protein assembly protein complex 3 mu-2 medium chain) (Clathrin coat assembly protein AP47 homolog 2) (Clathrin coat-associated protein AP47 homolog 2) (Golgi adaptor AP-1 47 kDa protein homolog 2) (HA1 47 kDa subunit homolog 2) (Mu3B-adaptin) (m3B) (P47B)	8.07442	7.82455	7.70008	10.6907	10.9963	10.1757	10.405	11.1169	8.4897	8.07442	0.502	7.30721	6.66607			0	0	Clathrin endocytosis apparatus		418	4.83357	3.88007	7.56	4.3	-0.069	0.360883	0.439651	0.720143	0.697	0.947357	1.06298	0.771172	1.12045	0.613377	0.845013	12.1759	0.98092	0.978385	0.976917	0.955326	0.946559	0.867028	0.939795	0.942083	0.942083	0.918062
Q8R4N0	CLYBL_MOUSE	Clybl Clb	Citramalyl-CoA lyase, mitochondrial (EC 4.1.3.25) (Beta-methylmalate synthase) (EC 2.3.3.-) (Citrate lyase subunit beta-like protein, mitochondrial) (Citrate lyase beta-like) (Malate synthase) (EC 2.3.3.9)	22.7372	20.0473	24.5835	26.4822	24.5941	27.7752	26.8811	25.6445	26.6271	22.7372	0.868			15.2099	10.0992	0	0	Mitochondrial proteins	Mitochondrial matrix	338	5.18341	2.79727	8.54	3	-0.152	1.52562	1.98343	3.26243	2.31791	6.5948	2.10803	1.38749	1.57164	2.14941			0.894842	0.793808		0.855135	0.425498		0.906395	0.957392	0.957392
Q8VDN2	AT1A1_MOUSE	Atp1a1	Sodium/potassium-transporting ATPase subunit alpha-1 (Na(+)/K(+) ATPase alpha-1 subunit) (EC 3.6.3.9) (Sodium pump subunit alpha-1)	14.5666	14.6818	17.7951	14.9732	15.0469	19.5255	15.3039	15.1433	19.5748	14.5666	0.809			8.66187	7.80277	0	0	Transporters and channels		1023	6.91254	4.69896	5.46	8	0.002	0.190201	0.423943	0.38946	0.339152	0.49066	0.503049	0.25042	0.428928	0.44737			0.997551	0.990357	0.995424	0.990103	0.986602	0.989832	0.996124	0.989579	0.989579
Q8VDQ8	SIR2_MOUSE	Sirt2 Sir2l2	NAD-dependent protein deacetylase sirtuin-2 (EC 3.5.1.-) (Regulatory protein SIR2 homolog 2) (SIR2-like protein 2) (mSIR2L2)	60.3429	68.8399	60.1023	88.7428	89.7986	80.5931	96.0157	95.0194	84.4466	60.3429	0.9935			9.52299	13.9836	0	0			389						9.75424	7.98197	5.88083	3.79089	2.91471	3.22781	2.37802	3.1055	1.54897			0.555913	0.278819	0.784886	0.922009	0.967367	0.9603	0.98642	0.979546	0.979546
Q8VEK3	HNRPU_MOUSE	Hnrnpu Hnrpu	Heterogeneous nuclear ribonucleoprotein U (hnRNP U) (Scaffold-attachment factor A) (SAF-A)	5.34855	5.25895	10.6432	2.60119	4.52556	10.6444	4.25612		10.5073	5.34855	0.2385	5.91804	5.63357	1.82893		0	0	Nucleic acid-binding proteins		800	5.5555	3.67879	6.24	46.8	-0.929	0.21082	0.344524	0.390057	5.22642	0.965339	1.0241	1.17784		1.27543	0.580462	0.541703	0.990565	0.978701	0.990575		0.860461					0.979697
Q8VEM8	MPCP_MOUSE	Slc25a3	Phosphate carrier protein, mitochondrial (Phosphate transport protein) (PTP) (Solute carrier family 25 member 3)	22.497	22.131	23.9538	26.0891	25.8059	28.8591	26.1731	26.0183	28.0817	22.497	0.919			13.32	11.3236	0	0	Mitochondrial proteins	Mitochondrial inner membrane	357	6.44479	4.13159	9.26	10.9	0.048	0.279155	0.605314	0.553109	1.06306	1.01487	0.947935	0.877932	1.05553	0.940317			0.997397	0.989825	0.994351	0.97069	0.977586	0.982613	0.98262	0.977298	0.977298
Q8VIJ6	SFPQ_MOUSE	Sfpq Psf	Splicing factor, proline- and glutamine-rich (DNA-binding p52/p100 complex, 100 kDa subunit) (Polypyrimidine tract-binding protein-associated-splicing factor) (PSF) (PTB-associated-splicing factor)	9.50878	8.8722	16.0969	9.27192		15.7357	9.06261	7.51795	14.4131	9.50878	0.602	10.2213	7.74503	2.96509		0	0	Nucleic acid-binding proteins		699	5.2048	3.43201	9.44	72.4	-1.128	0.299273	4.04887	0.527448	1.25505		4.66517	1.45891		1.72667	0.729943	0.57962	0.988936	0.882989	0.991597			0.659102				0.986072
Q91VD9	NDUS1_MOUSE	Ndufs1	NADH-ubiquinone oxidoreductase 75 kDa subunit, mitochondrial (EC 1.6.5.3) (EC 1.6.99.3) (Complex I-75kD) (CI-75kD)	21.2395	21.1109	19.2495	23.5585	24.325	23.6078	23.8522	23.8273	23.7515	21.2395	0.8625			12.1406	9.10663	0	0	Mitochondrial proteins	Mitochondrial CI	727	6.38998	3.51786	5.71	1.8	-0.117	0.411508	0.954097	0.630596	0.749985	1.30484	0.933097	0.804461	1.02505	1.0044			0.994054	0.972415	0.990164	0.98317	0.966858	0.977311	0.983207	0.975332	0.975332
Q91VM5	RMXL1_MOUSE	Rbmxl1 Rbmxrt	RNA binding motif protein, X-linked-like-1 (Heterogeneous nuclear ribonucleoprotein G-like 1) (RNA binding motif protein, X chromosome retrogene)	7.99984	8.05668	12.8514	7.58549	7.11767	13.1752	7.35525	9.06661	13.1258	7.99984	0.494	8.97232	7.70019			0	0	Nucleic acid-binding proteins		388	5.47686	2.22272	10	85.3	-1.371	0.349274	0.613802	0.815011	2.52192	3.96013	0.593531	1.53756	11.2145	0.608721	0.785167	0.56148	0.984513	0.971781	0.975612				0.197896			0.986651
Q91VM9	IPYR2_MOUSE	Ppa2	Inorganic pyrophosphatase 2, mitochondrial (EC 3.6.1.1) (Pyrophosphate phospho-hydrolase 2) (PPase 2)	16.8798	15.6546	19.1952	23.6001	22.1584	25.3408	23.0587	22.8922	25.0245	16.8798	0.849			13.829	6.75498	0	0	Mitochondrial proteins	Mitochondrial matrix	330	4.49542	3.00303	6.98	5.2	-0.592	1.00905	1.05456	1.03667	1.57131	3.91983	3.22029	1.42626	1.25294	1.96247			0.956884	0.967184	0.968314	0.914963	0.866128	0.923071	0.8816	0.967298	0.967298
Q91VR2	ATPG_MOUSE	Atp5f1c Atp5c1	ATP synthase subunit gamma, mitochondrial (ATP synthase F1 subunit gamma) (F-ATPase gamma subunit)	31.5034	30.8732	33.0217	35.9378	35.4089	40.6056	36.3587	36.1279	39.9686	31.5034	0.964			18.7542	17.2636	0	0	Mitochondrial proteins	Mitochondrial CV	298	6.79372	3.83727	9.01	3.4	-0.152	0.48466	0.820372	0.953374	1.15431	1.36372	1.23033	1.01353	1.34074	1.39445			0.995642	0.989185	0.99051	0.982763	0.976798	0.983696	0.986618	0.978898	0.978898
Q91WD5	NDUS2_MOUSE	Ndufs2	NADH dehydrogenase [ubiquinone] iron-sulfur protein 2, mitochondrial (EC 1.6.5.3) (EC 1.6.99.3) (Complex I-49kD) (CI-49kD) (NADH-ubiquinone oxidoreductase 49 kDa subunit)	22.2198	21.0677	19.1114	23.5002	25.0661	23.6902	23.7543	23.1266	23.5102	22.2198	0.8945			10.6092	6.16641	0	0	Mitochondrial proteins	Mitochondrial CI	463	5.76383	3.97021	6.99	8.6	-0.283	1.20992	1.02911	0.5482	0.981161	4.03204	0.861738	0.777685	0.912513	0.970105			0.987479	0.987549	0.992367	0.94019	0.922088	0.982987	0.983536	0.983173	0.983173
Q91YT0	NDUV1_MOUSE	Ndufv1	NADH dehydrogenase [ubiquinone] flavoprotein 1, mitochondrial (EC 1.6.5.3) (EC 1.6.99.3) (Complex I-51kD) (CI-51kD) (NADH-ubiquinone oxidoreductase 51 kDa subunit)	18.938	18.3035	17.9145	20.9363	20.615	21.108	21.1518	21.1849	21.2159	18.938	0.879			9.08906	8.40294	0	0	Mitochondrial proteins	Mitochondrial CI	464	6.09344	3.85673	8.2	4.7	-0.253	0.447414	0.61955	0.572351	0.864209	0.942246	0.968581	0.679532	0.888647	0.725929			0.991867	0.985642	0.990946	0.972896	0.971506	0.967918	0.985113	0.976271	0.976271
Q91Z53	GRHPR_MOUSE	Grhpr Glxr	Glyoxylate reductase/hydroxypyruvate reductase (EC 1.1.1.79) (EC 1.1.1.81)	12.3784	12.0738	15.1507	14.9134	17.6674	16.4968	17.5789	16.8543	16.7792	12.3784	0.751			9.70475	8.46594	0	0			328	5.90186	3.00775	7.66	5.8	0.029	0.514912	0.821317	2.00303	0.729932	3.2118	2.36006	1.03355	1.94978	1.1244			0.981468	0.976909	0.971093	0.92979	0.853136	0.816691	0.876772	0.92328	0.92328
Q91ZA3	PCCA_MOUSE	Pcca	Propionyl-CoA carboxylase alpha chain, mitochondrial (PCCase subunit alpha) (EC 6.4.1.3) (Propanoyl-CoA:carbon dioxide ligase subunit alpha)	24.9152	22.0878	20.6714	27.1144	26.5453	26.805	27.3998	27.2377	27.0484	24.9152	0.917			15.6934	4.86663	0	0	Mitochondrial proteins	Mitochondrial matrix	724	4.51594	2.79934	7.25	2.6	-0.192	1.44819	0.901631	0.801314	1.18043	1.31107	1.80028	0.981855	1.38541	1.06846			0.908751	0.977003	0.985555	0.933824	0.975184	0.838823	0.977976	0.964552	0.964552
Q91ZJ5	UGPA_MOUSE	Ugp2	UTP--glucose-1-phosphate uridylyltransferase (EC 2.7.7.9) (UDP-glucose pyrophosphorylase) (UDPGP) (UGPase)	10.5671	9.26105	10.1275	10.6446	10.8612	9.96623	10.7934	10.7543	9.87387	10.5671	0.664			3.18056	6.71385	0	0			508	5.57531	2.98137	7.6	5.1	-0.29	0.334559	2.06246	0.500635	0.403492	0.719865	0.361239	0.460753	0.52315	0.363678			0.989446	0.585414	0.98481	0.98295	0.967092	0.98679	0.981071	0.978514	0.978514
Q921G7	ETFD_MOUSE	Etfdh	Electron transfer flavoprotein-ubiquinone oxidoreductase, mitochondrial (ETF-QO) (ETF-ubiquinone oxidoreductase) (EC 1.5.5.1) (Electron-transferring-flavoprotein dehydrogenase) (ETF dehydrogenase)	25.1791	20.8207	22.9459	29.0258	27.5917	27.2493	28.0569	27.0742	27.8619	25.1791	0.916			17.1326	6.04506	0	0	Mitochondrial proteins	Mitochondrial inner membrane	616	3.92624	2.65418	7.57	5.5	-0.311	1.04013	8.26474	1.85088	1.31081	3.26957	6.31626	1.98658	3.34509	1.63717			0.969724		0.914904	0.923696	0.893305		0.88146	0.686444	0.686444
Q922B2	SYDC_MOUSE	Dars	Aspartate--tRNA ligase, cytoplasmic (EC 6.1.1.12) (Aspartyl-tRNA synthetase) (AspRS)	7.97563	7.57982	8.15477	7.56226	8.40847	7.81366	8.38182	7.92716	7.9289	7.97563	0.493			3.3676	4.15467	0	0	t-RNA synthetases		501	4.4438	2.86747	6.49	12	-0.403	0.438158	0.536271	0.373014	0.644334	0.55252	0.310157	0.500729	1.13307	0.491141			0.970929	0.973731	0.987957	0.899572	0.982707	0.986029	0.894636	0.957983	0.957983
Q922D8	C1TC_MOUSE	Mthfd1	C-1-tetrahydrofolate synthase, cytoplasmic (C1-THF synthase) [Cleaved into: C-1-tetrahydrofolate synthase, cytoplasmic, N-terminally processed] [Includes: Methylenetetrahydrofolate dehydrogenase (EC 1.5.1.5); Methenyltetrahydrofolate cyclohydrolase (EC 3.5.4.9); Formyltetrahydrofolate synthetase (EC 6.3.4.3)]	8.76495	8.21153	8.72747	9.48745	9.34453	9.8039	10.7505	8.52777	10.3871	8.76495	0.555			2.05223	5.07037	0	0			935	4.88173	3.13258	7.14	2	-0.071	0.388212	0.402823	0.48111	0.63591	2.40499	0.36233	0.744665	0.74319	0.536472			0.978773	0.985898	0.982549	0.896165	0.81142	0.986661	0.86056	0.928003	0.928003
Q922Q8	LRC59_MOUSE	Lrrc59	Leucine-rich repeat-containing protein 59 [Cleaved into: Leucine-rich repeat-containing protein 59, N-terminally processed]	5.24149	7.1726	6.15195	4.50694	5.42018	6.31559	4.92394	4.70327	5.52428	5.24149	0.2265	5.84617	4.35511			0	0			307	5.23683	3.65782	9.52	30.6	-0.748	0.319818	7.11291	0.581116	0.671104		0.36468	0.412591	0.887737	0.591049	1.32722	1.26982	0.988703		0.979626	0.741015		0.999301	0.963661	0.954282	0.954282	0.925544
Q99020	ROAA_MOUSE	Hnrnpab Cbf-a Cgbfa Hnrpab	Heterogeneous nuclear ribonucleoprotein A/B (hnRNP A/B) (CArG-binding factor-A) (CBF-A)	5.47655	5.52011	10.4661	7.0147		10.2578	5.76659	8.82392	9.33936	5.47655	0.253	6.32351	6.47717	1.07464		0	0			285	5.77646	3.405	7.92	42.1	-0.899	0.17464	0.749329	0.299938	9.1338		1.12715	1.57457		0.857811	0.877826	0.634553	0.993797	0.964173	0.994053			0.986581				0.965102
Q99104	MYO5A_MOUSE	Myo5a Dilute	Unconventional myosin-Va (Dilute myosin heavy chain, non-muscle)	5.81562	5.70959	7.305	6.53727	6.70632	7.67908	6.56051	6.54363	7.66265	5.81562	0.29	5.19726	6.2036			1	0	Molecular motors		1853	5.23537	3.73424	8.63	9.7	-0.564	0.313289	0.512996	0.476135	0.477334	0.656892	0.438209	0.481126	0.623129	0.447666	0.494466	0.586003	0.982712	0.963338	0.981145	0.969956	0.949713	0.976542	0.968404	0.952604	0.952604	0.964205
Q99J99	THTM_MOUSE	Mpst	3-mercaptopyruvate sulfurtransferase (MST) (EC 2.8.1.2)	12.4739	13.3606	10.5525	14.2545	14.7329	11.9137	14.6355	13.8123	12.6238	12.4739	0.755			4.3313	4.03798	0	0	Mitochondrial proteins	Mitochondrial inner membrane	297	5.42866		6.59	15.2		0.440428	1.54353	1.6281	0.910105	1.49829	2.19654	0.624611	1.02858	0.78541			0.988935	0.978033	0.905748	0.900071		0.830005	0.95598	0.968948	0.968948
Q99JY0	ECHB_MOUSE	Hadhb	Trifunctional enzyme subunit beta, mitochondrial (TP-beta) [Includes: 3-ketoacyl-CoA thiolase (EC 2.3.1.16) (Acetyl-CoA acyltransferase) (Beta-ketothiolase)]	9.2986	7.65576	9.12854	9.70963	8.53182	10.151	9.94066	8.61123	9.98	9.2986	0.585			7.36328	5.2036	0	0	Mitochondrial proteins	Mitochondrial matrix	475	5.50247	2.48855	9.38	5.9	-0.097	0.336406	0.520856	0.611827	0.419248	0.452493	0.576144	0.409225	0.468695	0.38435			0.987869	0.983726	0.970787	0.981739	0.979085	0.979841	0.982963	0.977661	0.977661
Q99KB8	GLO2_MOUSE	Hagh Glo2	Hydroxyacylglutathione hydrolase, mitochondrial (EC 3.1.2.6) (Glyoxalase II) (Glx II)	8.37684	8.1203	8.81338	10.1286	11.778	10.0039	10.8977	11.1289	10.5061	8.37684	0.524			8.14052	14.4878	0	0			309	5.17571		7.75	11		0.245219	0.764169	0.353402	0.599771	1.69243	0.431499	0.47331	0.697155	0.369008			0.993885	0.971356	0.990511	0.95608	0.968353	0.986923	0.980438	0.98146	0.98146
Q99KC8	VMA5A_MOUSE	Vwa5a Loh11cr2a	von Willebrand factor A domain-containing protein 5A (Loss of heterozygosity 11 chromosomal region 2 gene A protein homolog)	7.37934	7.03351	5.88911	7.55419	8.7621	7.9711	7.52534	6.73102	6.50662	7.37934	0.439			2.78309	2.64861	1	0			793	3.68929	2.57634	6.59	4.2	-0.164	0.407083	0.847644	0.841038	1.41513	1.31975	1.05352	0.620897	4.23473	0.991705			0.992717	0.958522	0.960498	0.604059		0.982217	0.912764	0.975038	0.975038
Q99KI0	ACON_MOUSE	Aco2	Aconitate hydratase, mitochondrial (Aconitase) (EC 4.2.1.3) (Citrate hydro-lyase)	24.0783	21.3469	25.0846	28.6377	27.1534	30.1186	28.6807	27.7045	30.4689	24.0783	0.9295			15.5188	12.0622	0	0	Mitochondrial proteins	Mitochondrial matrix	780	7.65516	4.28307	7.93	7.4	-0.335	0.436387	4.60612	0.57671	1.02873	1.12723	1.10843	0.883031	1.15535	1.13932			0.994575	0.264235	0.99442	0.980018	0.975268	0.978549	0.984848	0.975711	0.975711
Q99KY4	GAK_MOUSE	Gak	Cyclin-G-associated kinase (EC 2.7.11.1)	9.21673	8.507	9.93418	11.5392	12.4988	12.793	9.83394	10.3166	8.20457	9.21673	0.58			11.947	10.9591	0	1			1305						2.09265	1.14485	4.05373	1.18998	1.03249	5.01753	0.526197	1.89694	71.5167			0.646397	0.876295		0.81028	0.948979		0.957677	0.615859	0.615859
Q99L13	3HIDH_MOUSE	Hibadh	3-hydroxyisobutyrate dehydrogenase, mitochondrial (HIBADH) (EC 1.1.1.31)	26.5347	29.7739	26.3125	31.9792	36.8503	31.661	29.9661	29.1777	32.4219	26.5347	0.9185			15.7352	11.4434	0	0	Mitochondrial proteins	Mitochondrial matrix	335	5.42926	3.18156	8.13	2.1	0.03	2.29106	2.92085	2.18999	1.46393		3.08645	1.14542	1.00268	1.38331			0.784295		0.948923	0.950704		0.93352	0.954559	0.981023	0.981023
Q99LC3	NDUAA_MOUSE	Ndufa10	NADH dehydrogenase [ubiquinone] 1 alpha subcomplex subunit 10, mitochondrial (Complex I-42kD) (CI-42kD) (NADH-ubiquinone oxidoreductase 42 kDa subunit)	23.5192	22.7647	21.8639	25.978	25.099	26.1845	25.968	25.8357	26.509	23.5192	0.9215			12.9312	11.2772	0	0	Mitochondrial proteins	Mitochondrial CI	355	6.54868	3.77422	7.79	5.4	-0.427	0.480674	0.854742	0.681607	1.17407	1.60932	0.951593	0.838365	1.0922	1.1838			0.993643	0.98577	0.990564	0.92353	0.949933	0.981281	0.984017	0.975475	0.975475
Q99LC5	ETFA_MOUSE	Etfa	Electron transfer flavoprotein subunit alpha, mitochondrial (Alpha-ETF)	20.0493	18.2199	21.1335	21.4948	20.5658	24.6893	21.8894	20.674	25.1152	20.0493	0.8955			15.9501	9.03192	0	0	Mitochondrial proteins	Mitochondrial matrix	333	6.1979	2.66652	8.38	5.7	0.13	0.352527	0.552785	0.57638	0.887701	1.07439	0.890199	0.722818	0.841573	0.87646			0.995039	0.988587	0.992626	0.971161	0.969181	0.980202	0.985304	0.978677	0.978677
Q99LX0	PARK7_MOUSE	Park7	Protein/nucleic acid deglycase DJ-1 (EC 3.1.2.-) (EC 3.5.1.-) (EC 3.5.1.124) (Maillard deglycase) (Parkinson disease protein 7 homolog) (Parkinsonism-associated deglycase) (Protein DJ-1) (DJ-1)	11.9332	11.5525	13.2947	13.8722	14.1467	15.6958	16.6937	16.0071	17.2791	11.9332	0.732			8.79235	18.4166	0	0	Phosphatases and regulators		189	6.20022	3.6291	6.77	4.2	0.022	0.257428	0.686328	0.527448	0.532099	0.978818	0.524933	0.716846	1.06498	0.482962			0.994537	0.973776	0.988001	0.94837	0.965947	0.985253	0.976677	0.961192	0.961192
Q99MN9	PCCB_MOUSE	Pccb	Propionyl-CoA carboxylase beta chain, mitochondrial (PCCase subunit beta) (EC 6.4.1.3) (Propanoyl-CoA:carbon dioxide ligase subunit beta)	26.5802	24.1724	22.2331	30.765	28.9581	30.5263	29.5771	28.8008	28.2891	26.5802	0.9185			17.8863	4.85582	0	0	Mitochondrial proteins	Mitochondrial matrix	541	5.15719	3.35276	7.66	4.4	0.034	1.66608	1.69199	2.4474	1.29947	1.40634	2.01392	1.81518	1.17849	1.30665			0.974814	0.866031	0.858177	0.958315	0.953217	0.877946	0.902949	0.977742	0.977742
Q99MR8	MCCA_MOUSE	Mccc1 Mcca	Methylcrotonoyl-CoA carboxylase subunit alpha, mitochondrial (MCCase subunit alpha) (EC 6.4.1.4) (3-methylcrotonyl-CoA carboxylase 1) (3-methylcrotonyl-CoA carboxylase biotin-containing subunit) (3-methylcrotonyl-CoA:carbon dioxide ligase subunit alpha)	15.9701	17.286	16.9081	20.5326	19.9873	21.5624	22.4054	18.3436	20.7751	17.243	0.4355			11.8285	5.82957	0	0			717							1.32864	2.42817	3.15266	1.00347	3.98852	1.49368	4.2042	1.81671				0.914176	0.906341		0.963432	0.760934	0.81476
Q99PT1	GDIR1_MOUSE	Arhgdia C87222 Gdi1	Rho GDP-dissociation inhibitor 1 (Rho GDI 1) (GDI-1) (Rho-GDI alpha)	12.8205	11.7214	13.2199	15.5188	15.3636	15.957	17.3508	16.6998	16.4293	12.8205	0.763			5.99839	10.3984	0	0			204	7.42539	4.15506	5.19	22.1	-0.73	0.649634	0.494383	0.497653	0.597427	1.11312	0.633332	1.07958	1.00356	0.823309			0.98008	0.987093	0.990437	0.952848	0.951877	0.986643	0.948403	0.963792	0.963792
Q9CPQ8	ATP5L_MOUSE	Atp5l	ATP synthase subunit g, mitochondrial (ATPase subunit g)	30.1065	32.2965	30.757	34.4449	36.0928	37.1787	34.2368	33.1501	37.9737	30.1065	0.958			17.371	16.4141	0	0	Mitochondrial proteins	Mitochondrial CV	103	6.7329	2.26482	9.75	4.9	0.219	0.49832	2.34832	0.836891	1.6267		2.06605	1.13587	1.33836	1.49585			0.995413	0.9875	0.992532	0.954309		0.974901	0.981777	0.975615	0.975615
Q9CPU4	MGST3_MOUSE	Mgst3	Microsomal glutathione S-transferase 3 (Microsomal GST-3) (EC 2.5.1.18) (Microsomal GST-III)	23.7656	22.4496	25.9699	28.4932	28.0488	27.0433	27.6254	26.583	29.8103	23.7656	0.927			5.89105	7.70399	0	0			153		3.48387	9.5	2.6	0.196	0.781606	0.719509	8.71665	1.59878	1.47675	2.87034	1.90122	2.24533	1.75336			0.984611	0.982778		0.905302	0.971789	0.867555	0.89067	0.919471	0.919471
Q9CPV4	GLOD4_MOUSE	Glod4	Glyoxalase domain-containing protein 4	10.0692	10.3768	10.3648	12.4432	13.4662	12.7251	15.9306	16.0143	14.2992	10.0692	0.631			8.71203	7.28354	0	0			298	5.83889	3.17725	5.46	7	-0.419	0.273186	0.474105	0.303211	0.558353	0.774792	0.38362	0.576335	0.981725	0.382075			0.992514	0.980713	0.994062	0.934127	0.974466	0.992391	0.982403	0.974786	0.974786
Q9CQ62	DECR_MOUSE	Decr1	2,4-dienoyl-CoA reductase, mitochondrial (EC 1.3.1.34) (2,4-dienoyl-CoA reductase [NADPH]) (4-enoyl-CoA reductase [NADPH])	18.5971	15.3897	16.7582	17.8302	21.6621	20.4794	18.9648	15.3267	18.9371	18.5971	0.8745			18.7678	12.0067	0	0	Mitochondrial proteins	Mitochondrial matrix	335	4.80352	2.70927	8.95	3.9	-0.056	0.584423	2.85178	1.03941	2.58829	25.7488	0.828664	0.90719	3.33458	1.0543			0.953033	0.942514	0.959354	0.671647	0.626422	0.977865	0.953443	0.819091	0.819091
Q9CQA3	SDHB_MOUSE	Sdhb	Succinate dehydrogenase [ubiquinone] iron-sulfur subunit, mitochondrial (EC 1.3.5.1) (Iron-sulfur subunit of complex II) (Ip)	14.8836	17.6801	15.7724	17.3571	16.5809	18.8752	17.5669	16.724	18.9365	14.8836	0.8165			9.17548	7.17548	0	0	Mitochondrial proteins	Mitochondrial CII	282	5.86541	3.72973	8.68	3.5	-0.381	0.549153	2.58823	0.511325	0.705633	6.84911	0.779667	0.612977	0.723054	0.705288			0.987541	0.972844	0.990915	0.947245	0.966759	0.980441	0.983784	0.979595	0.979595
Q9CQC7	NDUB4_MOUSE	Ndufb4	NADH dehydrogenase [ubiquinone] 1 beta subcomplex subunit 4 (Complex I-B15) (CI-B15) (NADH-ubiquinone oxidoreductase B15 subunit)	25.9782	24.6231	24.3171	28.2447	28.5908	28.9329	28.6972	29.3953	28.4701	25.9782	0.9285			16.1485	14.1198	0	0	Mitochondrial proteins	Mitochondrial inner membrane	129	7.55238	2.35603	9.89	19.4	-0.674	0.500397	2.00177	1.08851	0.864149	1.66112	0.825989	1.11409	1.75686	1.10463			0.993698	0.984833	0.982249	0.963098	0.959073	0.96261	0.977042	0.959259	0.959259
Q9CQE8	RTRAF_MOUSE	RTRAF	RNA transcription, translation and transport factor protein	7.96053	8.48078	10.5457	7.55644		9.57956	7.68871	8.1384	8.95923	7.96053	0.4915	7.46257	8.38709		5.3165	0	0			244	5.10821	2.87274	6.89	7.8	-0.497	0.304545	1.3306	0.391613	2.02558		0.931236	0.420637	5.29772	0.504847	0.652533	0.659776	0.990187	0.965784	0.992473	0.759073		0.976489	0.97678			0.978358
Q9CQF9	PCYOX_MOUSE	Pcyox1 Kiaa0908	Prenylcysteine oxidase (EC 1.8.3.5)	5.53414	5.27228	6.81485	6.07843	6.46676	7.69024	6.89882	6.18391	7.02126	5.53414	0.258			4.93198	9.35439	1	0			505	4.06213	3.60959	6.92	2.2	-0.125	0.816456	1.44147	5.51438	0.583146	0.655502		0.633699	1.51393	0.629939			0.976991	0.956869			0.960823		0.960008	0.950408	0.950408
Q9CQH3	NDUB5_MOUSE	Ndufb5	NADH dehydrogenase [ubiquinone] 1 beta subcomplex subunit 5, mitochondrial (Complex I-SGDH) (CI-SGDH) (NADH-ubiquinone oxidoreductase SGDH subunit)	26.7025	25.8099	24.2265	29.2517	29.136	30.0923	29.5603	29.4	30.0497	26.7025	0.924			16.3243	16.2484	0	0	Mitochondrial proteins	Mitochondrial CI	189	6.14373	3.46583	9.41	14.8	-0.171	0.404624	0.829418	0.772133	1.24664	1.34455	1.23029	0.901024	1.25364	1.10784			0.995905	0.985283	0.989695	0.936252	0.973848	0.974424	0.984979	0.974253	0.974253
Q9CQQ7	AT5F1_MOUSE	Atp5f1	ATP synthase F(0) complex subunit B1, mitochondrial (ATP synthase subunit b) (ATPase subunit b)	30.6567	29.6009	31.7628	34.6024	34.6267	39.6872	35.3911	34.6595	39.6021	30.6567	0.971			18.6347	17.2328	0	0	Mitochondrial proteins		256	5.96322	3.45879	9.06	2.7	-0.069	0.475934	0.868081	0.938436	1.17468	1.68521	1.32913	1.10902	1.22801	1.34448			0.995642	0.987988	0.990402	0.979695	0.977312	0.980743	0.983375	0.980962	0.980962
Q9CQR4	ACO13_MOUSE	Acot13 Them2	Acyl-coenzyme A thioesterase 13 (Acyl-CoA thioesterase 13) (EC 3.1.2.-) (Thioesterase superfamily member 2)	19.8182	16.1667	19.0169	23.7262	22.2415	23.5856	23.4383	21.7231	23.3418	19.8182	0.8915			13.7884	10.2612	0	0			140	6.52031	3.04139	8.82	11.4	0.009	0.652707	1.99513	0.720118	0.772363	1.31544	1.03917	0.755032	0.914473	0.971837			0.993388		0.988164	0.961417	0.973353	0.976664	0.984374	0.983827	0.983827
Q9CQV8	1433B_MOUSE	Ywhab	14-3-3 protein beta/alpha (Protein kinase C inhibitor protein 1) (KCIP-1) [Cleaved into: 14-3-3 protein beta/alpha, N-terminally processed]	7.76523	7.54421	8.39836	9.37007	9.50023	9.13542	9.42379	9.47158	8.96905	7.76523	0.4775			3.31718	5.43061	0	0	Scaffolding and adaptor proteins		246	7.37409	4.22732	4.82	11.8	-0.693	0.250391	0.741922	0.442554	0.549322	1.1836	0.480978	0.459638	0.649333	0.405371			0.9924	0.979678	0.987302	0.955935	0.950402	0.983709	0.979341	0.966934	0.966934
Q9CQW1	YKT6_MOUSE	Ykt6	Synaptobrevin homolog YKT6 (EC 2.3.1.-)	10.5099	10.4496	9.48152	11.974	12.4863	11.1075	11.8632	11.9801	10.6368	10.5099	0.661			3.01884	5.64323	0	0	Endoplasmic reticulum		198		3.63929	6.35	9.6	-0.312	0.327395	0.658773	0.548069	0.652104	1.02437	0.703952	0.51094	0.738149	0.5123			0.989614	0.975032	0.978155	0.921643	0.96196	0.982634	0.981052	0.967145	0.967145
Q9CR62	M2OM_MOUSE	Slc25a11	Mitochondrial 2-oxoglutarate/malate carrier protein (OGCP) (Solute carrier family 25 member 11)	25.7868	25.8078	26.4605	30.2687	29.1942	35.1083	30.4046	30.5504	33.4823	25.7868	0.9395			15.2648	14.8275	0	0	Mitochondrial proteins	Mitochondrial inner membrane	314	6.57899	3.68904	9.94	6.4	0.078	0.645284	1.17161	0.86224	1.31241	2.0318	1.36009	1.01317	1.25677	1.19794			0.991069	0.971791	0.989119	0.937347	0.938363	0.96932	0.982398	0.975921	0.975921
Q9CR68	UCRI_MOUSE	Uqcrfs1	Cytochrome b-c1 complex subunit Rieske, mitochondrial (EC 1.10.2.2) (Complex III subunit 5) (Cytochrome b-c1 complex subunit 5) (Rieske iron-sulfur protein) (RISP) (Rieske protein UQCRFS1) (Ubiquinol-cytochrome c reductase iron-sulfur subunit) [Cleaved into: Cytochrome b-c1 complex subunit 9 (Su9) (Subunit 9) (8 kDa subunit 9) (Complex III subunit IX) (Cytochrome b-c1 complex subunit 11) (Ubiquin…	25.7074	24.9992	24.5091	29.0428	29.8488	30.6592	29.8317	29.0312	31.0958	25.7074	0.956			12.5778	10.1883	0	0	Mitochondrial proteins	Mitochondrial CIII	274	6.56519	3.56714	8.71	3.3	-0.068	0.390243	1.74337	0.639303	1.10236	1.92026	1.01031	0.770206	1.0153	1.08942			0.996257	0.931676	0.992943	0.973082	0.950861	0.981814	0.988843	0.982081	0.982081
Q9CRB9	MIC19_MOUSE	Chchd3 Mic19	MICOS complex subunit Mic19 (Coiled-coil-helix-coiled-coil-helix domain-containing protein 3)	24.8747	24.9013	24.8917	25.1676	26.4038	28.6875	26.5874	23.7433	28.7234	24.8747	0.9425			19.0344	16.7758	0	0	Mitochondrial proteins	Mitochondrial inner membrane	227	5.96131	3.05881	8.37	26	-1.03	0.98309	1.74701	0.716001	1.27734		1.10265	0.749859	1.0004	0.938317			0.970708	0.993379	0.991207	0.922068		0.979158	0.987038	0.98097	0.98097
Q9CVB6	ARPC2_MOUSE	Arpc2	Actin-related protein 2/3 complex subunit 2 (Arp2/3 complex 34 kDa subunit) (p34-ARC)	13.9789	13.4955	17.9972	15.6638	15.9049	18.8838	15.5357	15.4946	18.5693	13.9789	0.7955			4.75373	7.6428	0	0	Cytoskeletal proteins	Actins	300	5.16635	3.71858	7.35	7.3	-0.442	0.353554	0.610255	0.57304	0.843264	0.896811	0.746299	0.631432	0.807962	0.709275			0.991956	0.979656	0.991004	0.945758	0.966699	0.981713	0.980121	0.971022	0.971022
Q9CWJ9	PUR9_MOUSE	Atic Purh	Bifunctional purine biosynthesis protein PURH [Includes: Phosphoribosylaminoimidazolecarboxamide formyltransferase (EC 2.1.2.3) (5-aminoimidazole-4-carboxamide ribonucleotide formyltransferase) (AICAR transformylase); IMP cyclohydrolase (EC 3.5.4.10) (ATIC) (IMP synthase) (Inosinicase)]	9.85134	8.9505	10.0145	11.0473	9.88338	10.761	11.9233	10.5285	11.4979	9.85134	0.623			6.44014	8.54688	0	0			592	5.25897	3.13226	6.76	2.5	-0.065	0.529324	1.10893	0.579344	0.949518	3.23243	0.850666	0.922051	1.00349	1.04191			0.976923	0.95301	0.98086	0.852639		0.959312	0.836336	0.852888	0.852888
Q9CY64	BIEA_MOUSE	Blvra	Biliverdin reductase A (BVR A) (EC 1.3.1.24) (Biliverdin-IX alpha-reductase)	9.7008	8.53594	11.5984	10.7042	11.2492	12.1964	13.6317	11.9548	14.0271	9.7008	0.6155			7.44206	17.2914	0	0			295	4.27467	2.83442	7.01	5.1	-0.292	0.765622	0.606922	0.854215	0.864165	0.750671	0.987058	2.20618	2.77638	7.13188			0.945394	0.975529	0.961792	0.86183	0.923973	0.874888	0.930233	0.873245	0.873245
Q9CYH2	F213A_MOUSE	Fam213a Pamm	Redox-regulatory protein FAM213A (Peroxiredoxin-like 2 activated in M-CSF stimulated monocytes) (Protein PAMM)	5.8414	5.61405	6.2593	5.86956	5.94567	6.18552	6.06743	6.04268	6.29742	5.8414	0.2935			5.07267	10.1221	0	0			218	6.39568	3.42275	9.18	4.6	-0.131	0.187503	0.547151	0.350972	0.520719	0.512075	0.326925	0.315358	0.433242	0.30929			0.993287	0.975626	0.986266	0.885443	0.961788	0.982686	0.982145	0.971675	0.971675
Q9CZ13	QCR1_MOUSE	Uqcrc1	Cytochrome b-c1 complex subunit 1, mitochondrial (Complex III subunit 1) (Core protein I) (Ubiquinol-cytochrome-c reductase complex core protein 1)	30.5727	30.1949	29.548	35.1201	36.5961	35.4828	34.8122	34.5297	35.9409	30.5727	0.959			17.2828	14.2214	0	0	Mitochondrial proteins	Mitochondrial CIII	480	7.13201	3.99607	6.21	2.5	-0.197	0.955609	0.799518	1.03969	1.29882	2.02441	1.38741	0.963589	1.27597	1.30387			0.982699	0.989538	0.987654	0.964493	0.903177	0.9738	0.986763	0.979263	0.979263
Q9CZ30	OLA1_MOUSE	Ola1 Gtpbp9	Obg-like ATPase 1 (GTP-binding protein 9)	5.73041	6.01104	7.01794	6.48535	7.14886	7.59847	7.10454	6.86472	7.86187	5.73041	0.281			6.10369	17.0467	0	0	GTPases and regulators		396	5.32775	2.9619	7.81	5.6	-0.402	0.206275	0.611592	0.314833	0.459838	1.55554	0.432967	0.456083	0.983048	0.477866			0.991478	0.978935	0.990512	0.901424	0.955381	0.979259	0.971811	0.942319	0.942319
Q9CZB0	C560_MOUSE	Sdhc	Succinate dehydrogenase cytochrome b560 subunit, mitochondrial (Integral membrane protein CII-3) (QPs-1) (QPs1)	24.4773	22.1633	25.6715	28.6174	25.7378	26.0622	29.2246	23.2633	28.3501	24.4773	0.896			17.0955	13.1604	0	0	Mitochondrial proteins	Mitochondrial CII	169		3.5387	9.93	3.6	0.91	1.97635	0.842131	3.70554	1.85988	1.44359	1.079	1.45645	1.63849	1.50531			0.896876	0.98394			0.972093	0.983588	0.933736	0.976051	0.976051
Q9CZD3	GARS_MOUSE	Gars	Glycine--tRNA ligase (EC 3.6.1.17) (EC 6.1.1.14) (Diadenosine tetraphosphate synthetase) (AP-4-A synthetase) (Glycyl-tRNA synthetase) (GlyRS)	4.23228	4.16601	4.98241	6.03479	6.18976	6.85792	8.72208	7.03462	8.63185	4.23228	0.1275			3.62945	11.1723	0	1	Mitochondrial proteins	Mitochondrial matrix	729	4.39482	3.74811	6.66	3.2	-0.314	0.164766	0.306349	0.215791	0.535068	0.568904	0.269241	0.600394	0.484981	0.409574			0.991785	0.977069	0.992562	0.824304	0.965428	0.992139	0.91667	0.984773	0.984773
Q9D023	MPC2_MOUSE	Mpc2 Brp44	Mitochondrial pyruvate carrier 2 (Brain protein 44)	13.9947	12.8829	16.4109	14.9831	15.0946	18.9986	15.4357	15.0897	18.366	13.9947	0.796			8.7274	4.38729	0	0	Mitochondrial proteins	Mitochondrial inner membrane	127	5.28092	3.16077	10.61	7.1	0.124	0.371156	0.56073	0.883352	0.883732	0.987615	2.05045	0.669771	0.850432	1.08022			0.993711	0.986895	0.991713	0.896437	0.973034	0.966691	0.978523	0.974179	0.974179
Q9D051	ODPB_MOUSE	Pdhb	Pyruvate dehydrogenase E1 component subunit beta, mitochondrial (PDHE1-B) (EC 1.2.4.1)	34.5046	32.5214	33.8844	38.8804	37.5893	44.083	39.3358	38.1255	43.0693	34.5046	0.972			13.8691	17.0244	0	0	Mitochondrial proteins	Mitochondrial matrix	359	6.78359	3.41481	6.87	1.7	0.057	0.614684	0.966473	1.50996	1.3269	1.446	1.64639	1.01096	1.3144	1.57484			0.994414	0.989842	0.980725	0.98003	0.978694	0.980496	0.988139	0.981432	0.981432
Q9D0F9	PGM1_MOUSE	Pgm1 Pgm2	Phosphoglucomutase-1 (PGM 1) (EC 5.4.2.2) (Glucose phosphomutase 1) (Phosphoglucomutase-2)	12.6874	11.1714	12.8602	13.465	13.9793	13.5104	14.1474	13.3728	13.418	12.6874	0.7605			7.85516	18.435	0	0			562	5.20374	3.40054	6.57	3.7	-0.109	0.327979	1.32727	0.456972	0.812713		0.559951	0.721408	1.11574	0.553676			0.992434	0.961188	0.990561	0.908125		0.979282	0.910613	0.97389	0.97389
Q9D0K2	SCOT1_MOUSE	Oxct1 Oxct Scot	Succinyl-CoA:3-ketoacid coenzyme A transferase 1, mitochondrial (EC 2.8.3.5) (3-oxoacid CoA-transferase 1) (Somatic-type succinyl-CoA:3-oxoacid CoA-transferase) (SCOT-s)	15.541	14.1664	12.9097	18.3065	16.7196	16.3436	18.1151	16.7087	16.3364	15.541	0.827			7.22144	6.46649	0	0	Mitochondrial proteins	Mitochondrial inner membrane	520	6.67252	3.73512	8.53	5	-0.108	0.43758	0.558302	0.584472	0.80141	0.969473	0.653678	0.638836	0.766128	0.714687			0.988548	0.982985	0.984368	0.972386	0.96197	0.978765	0.983251	0.97537	0.97537
Q9D0M3	CY1_MOUSE	Cyc1	Cytochrome c1, heme protein, mitochondrial (Complex III subunit 4) (Complex III subunit IV) (Cytochrome b-c1 complex subunit 4) (Ubiquinol-cytochrome-c reductase complex cytochrome c1 subunit) (Cytochrome c-1)	32.9293	32.309	32.4186	35.9562	36.6861	39.122	36.9015	36.6798	38.778	32.9293	0.962			17.5223	17.2365	0	0	Mitochondrial proteins	Mitochondrial CIII	325	6.5651	3.85491	9.16	22.8	-0.247	0.398629	1.0376	0.908021	1.37741	1.95973	1.92707	1.15168	1.49308	1.2506			0.997877	0.992443	0.992816	0.947925	0.961067	0.964881	0.98338	0.975015	0.975015
Q9D154	ILEUA_MOUSE	Serpinb1a Serpinb1	Leukocyte elastase inhibitor A (Serine protease inhibitor EIA) (Serpin B1a)	17.4203	16.0601	13.9457	18.248	20.3562	15.339	19.0742	19.276	15.5917	17.4203	0.857			3.42183	26.1397	0	0	Phosphatases and regulators		379	5.78942	2.20952	6.21	2.1	-0.178	1.3923	1.49789	0.766778	0.709688	1.41995	0.415304	0.619156	2.04849	0.484663			0.876942	0.834658	0.97127	0.928923	0.913682	0.989707	0.972782	0.705638	0.705638
Q9D172	ES1_MOUSE	D10Jhu81e	ES1 protein homolog, mitochondrial	24.4314	23.6047	23.996	29.374	28.3889	30.2428	29.2673	28.4376	29.7663	24.4314	0.9405			17.2517	14.3297	0	0	Mitochondrial proteins		266	7.29129	3.43696	8.78	11.7	-0.022	0.365432	0.640557	0.723455	0.990563	1.2664	1.09363	0.839152	1.04914	0.95765			0.996294	0.990077	0.990683	0.974637	0.973364	0.981654	0.986579	0.980311	0.980311
Q9D1R9	RL34_MOUSE	Rpl34	60S ribosomal protein L34	11.0283	9.94549	10.1346	13.8029	11.5122	9.91111	10.7385	10.8805	9.88316	11.0283	0.6895	11.0076	7.85738			0	0	Ribosome		117		3.01828	11.47	17.1	-0.538	0.397571	0.626799	0.744284	0.577322	1.20475	1.30658	0.7257	0.742792	0.507426	1.85256	1.48249	0.989895	0.97808	0.9904		0.983037	0.92839	0.945001	0.966776	0.966776	0.885567
Q9D2G2	ODO2_MOUSE	Dlst	Dihydrolipoyllysine-residue succinyltransferase component of 2-oxoglutarate dehydrogenase complex, mitochondrial (EC 2.3.1.61) (2-oxoglutarate dehydrogenase complex component E2) (OGDC-E2) (Dihydrolipoamide succinyltransferase component of 2-oxoglutarate dehydrogenase complex) (E2K)	34.7048	32.6853	34.7403	41.0795	37.365	44.9773	40.0072	39.6967	44.8788	34.7048	0.974			18.9528	17.2373	0	0	Mitochondrial proteins	Mitochondrial matrix	454	6.57271	3.75868	8.96	23.3	-0.171	1.128	1.8599	1.49141	1.56511	3.02621	1.71915	2.64699	1.60966	1.76347			0.983781	0.972186	0.984779	0.95574	0.900417	0.968672	0.831034	0.970232	0.970232
Q9D5V5	CUL5_MOUSE	Cul5	Cullin-5 (CUL-5)	7.75502	7.42484	7.01168	9.61544	13.8777	8.37663	10.195	9.94688	8.01234	7.75502	0.476			2.63949	6.19529	0	0	Protein modification and degradation		780	3.91699		7.82	1.2		0.48551	1.09795	0.949562	1.31409		2.53686	1.00318	1.42149	1.03833			0.983256	0.963867	0.91242	0.677721		0.905765	0.811427	0.889807	0.889807
Q9D6F9	TBB4A_MOUSE	Tubb4a Tubb4	Tubulin beta-4A chain (Tubulin beta-4 chain)	15.9427	15.2136	14.7388	16.3312	18.9388	14.5159	15.2011	15.2969	13.8002	15.9427	0.507	17.7541	17.5409			0	0	Cytoskeletal proteins	Tubulins	444	4.6564	4.62423	4.88	9.7	-0.321	0.71935	0.732832	0.68308	0.755623	2.39325	0.709237	0.497902	0.761123	0.408727	0.992074	1.22332	0.966263	0.984417	0.984545	0.916435	0.924525	0.977644	0.982857	0.972562	0.972562	0.980237
Q9D6J6	NDUV2_MOUSE	Ndufv2	NADH dehydrogenase [ubiquinone] flavoprotein 2, mitochondrial (EC 1.6.5.3) (EC 1.6.99.3) (NADH-ubiquinone oxidoreductase 24 kDa subunit)	19.9906	21.7131	18.6423	21.8926	21.6763	22.1127	22.0564	22.1695	22.2428	19.9906	0.8755			11.8965	9.15504	0	0	Mitochondrial proteins	Mitochondrial CI	248	6.5944	3.50501	7.4	23.8	-0.219	0.356805	1.46214	0.727244	0.84831	17.513	1.151	0.754313	1.14605	0.855682			0.996683	0.996715	0.990926	0.94943	0.957592	0.974115	0.983119	0.967926	0.967926
Q9D6R2	IDH3A_MOUSE	Idh3a	Isocitrate dehydrogenase [NAD] subunit alpha, mitochondrial (EC 1.1.1.41) (Isocitric dehydrogenase subunit alpha) (NAD(+)-specific ICDH subunit alpha)	27.1726	26.5233	28.8846	31.391	30.4143	36.6981	31.2661	30.2545	37.1044	27.1726	0.953			16.1819	13.0835	0	0	Mitochondrial proteins	Mitochondrial matrix	366	7.03368	3.82223	6.72	11.5	-0.047	0.652605	1.91703	0.705334	1.47487	1.68582	1.50414	1.01254	1.17241	1.68187			0.990427	0.965335	0.993456	0.953789	0.966733	0.969799	0.983179	0.978556	0.978556
Q9D7G0	PRPS1_MOUSE	Prps1	Ribose-phosphate pyrophosphokinase 1 (EC 2.7.6.1) (Phosphoribosyl pyrophosphate synthase I) (PRS-I)	9.33851	8.76013	7.61127	10.8428	12.1467	9.22716	10.765	10.8153	8.34471	9.33851	0.5885			4.3728	10.7408	0	0	Phosphatases and regulators		318	5.32208	3.29535	6.97	3.5	0.033	0.309122	0.668838	0.603889	0.748628	1.38941	0.947254	0.554807	1.09262	0.780741			0.989061	0.97204	0.978065	0.869957	0.947328	0.954808	0.95441	0.931803	0.931803
Q9D8B4	NDUAB_MOUSE	Ndufa11	NADH dehydrogenase [ubiquinone] 1 alpha subcomplex subunit 11 (Complex I-B14.7) (CI-B14.7) (NADH-ubiquinone oxidoreductase subunit B14.7)	21.5851	20.8346	21.0924	22.9813	24.3711	24.7922	23.9165	23.4815	24.7302	21.5851	0.9015			11.9185	11.0434	0	0	Mitochondrial proteins	Mitochondrial CI	141	5.43524		8.35	7.1		0.604414	0.864851	0.724771	1.58942	1.64559	2.35891	0.860563	0.766452	2.01028			0.993794	0.991343	0.991804	0.893174	0.975865	0.918595	0.962225	0.963691	0.963691
Q9DB20	ATPO_MOUSE	Atp5o D12Wsu28e	ATP synthase subunit O, mitochondrial (Oligomycin sensitivity conferral protein) (OSCP)	30.2109	29.4059	31.9801	34.1799	33.2095	39.3919	34.6361	34.4219	38.7783	30.2109	0.962			18.7349	17.6201	0	0	Mitochondrial proteins	Mitochondrial CV	213	7.45615	3.69819	9.99	6.6	-0.064	0.440683	1.13491	0.79306	0.989291	1.45965	1.39591	0.964984	1.35093	1.29652			0.996023	0.985274	0.993006	0.980034	0.974747	0.978398	0.98676	0.976976	0.976976
Q9DB73	NB5R1_MOUSE	Cyb5r1 Nqo3a2	NADH-cytochrome b5 reductase 1 (b5R.1) (EC 1.6.2.2) (NAD(P)H:quinone oxidoreductase type 3 polypeptide A2)	25.574	21.8203	21.786	28.2917	24.9881	26.8	28.4264	26.5717	26.2236	25.574	0.926			15.0459	13.0175	0	0			305		2.86688	8.86	4.9	-0.138	2.78086	1.76202	1.92672	1.9448	2.2852	1.43028	1.31693	1.41065	1.64091			0.84287	0.91585	0.854627	0.867665	0.91058	0.914935	0.953375	0.963091	0.963091
Q9DB77	QCR2_MOUSE	Uqcrc2	Cytochrome b-c1 complex subunit 2, mitochondrial (Complex III subunit 2) (Core protein II) (Ubiquinol-cytochrome-c reductase complex core protein 2)	29.8311	29.7082	29.109	33.9647	33.6692	36.2349	34.6294	33.8203	36.9419	29.8311	0.9405			17.9026	14.9068	0	0	Mitochondrial proteins	Mitochondrial CIII	453	7.12874	3.82112	9.25	3.1	-0.057	0.563334	1.23043	0.932333	1.03496	1.39235	1.23168	0.94252	1.22065	1.23025			0.993693	0.981448	0.988974	0.980816	0.977969	0.980611	0.987305	0.98036	0.98036
Q9DBJ1	PGAM1_MOUSE	Pgam1	Phosphoglycerate mutase 1 (EC 5.4.2.11) (EC 5.4.2.4) (BPG-dependent PGAM 1) (Phosphoglycerate mutase isozyme B) (PGAM-B)	11.1109	10.7237	12.6564	12.8538	13.3587	13.8023	13.5152	13.662	13.9848	11.1109	0.697			6.98915	6.22957	0	0	Mitochondrial proteins		254	8.14352	2.63548	7.18	12.6	-0.488	0.249718	0.519627	0.508113	0.56636	0.836555	0.520709	0.534783	0.840574	0.532835			0.994352	0.979049	0.988234	0.972865	0.964084	0.983431	0.98254	0.964038	0.964038
Q9DBP5	KCY_MOUSE	Cmpk1 Cmk Cmpk Uck Umk Umpk	UMP-CMP kinase (EC 2.7.4.14) (Deoxycytidylate kinase) (CK) (dCMP kinase) (Nucleoside-diphosphate kinase) (EC 2.7.4.6) (Uridine monophosphate/cytidine monophosphate kinase) (UMP/CMP kinase) (UMP/CMPK)	9.49881	9.00369	10.3533	10.6092	10.6729	11.4102	12.4073	11.8991	12.5082	9.49881	0.601			6.67123	10.9523	0	0	Phosphatases and regulators		196	6.03167		5.83	6.6		0.314814	0.820636	0.540562	0.698086	1.05237	0.780715	0.544129	0.934894	0.561716			0.989319	0.975113	0.985264	0.899145	0.962113	0.968865	0.979122	0.94462	0.94462
Q9DC69	NDUA9_MOUSE	Ndufa9	NADH dehydrogenase [ubiquinone] 1 alpha subcomplex subunit 9, mitochondrial (Complex I-39kD) (CI-39kD) (NADH-ubiquinone oxidoreductase 39 kDa subunit)	22.7551	21.8376	20.7515	24.7845	24.6857	25.1691	24.6957	24.5103	24.5901	22.7551	0.9055			12.5648	10.9755	0	0	Mitochondrial proteins	Mitochondrial CI	377	5.52172	3.60433	9.74	3.2	-0.065	1.02107	0.950896	1.13342	0.937492	1.22417	0.998237	0.911415	1.0046	1.02627			0.939515	0.974562	0.971011	0.970391	0.973303	0.978547	0.981173	0.976726	0.976726
Q9DC70	NDUS7_MOUSE	Ndufs7	NADH dehydrogenase [ubiquinone] iron-sulfur protein 7, mitochondrial (EC 1.6.5.3) (EC 1.6.99.3) (Complex I-20kD) (CI-20kD) (NADH-ubiquinone oxidoreductase 20 kDa subunit)	19.9359	20.1932	17.417	21.8137	23.061	21.5965	22.3318	22.2578	21.485	19.9359	0.893			9.25273	6.11769	0	0	Mitochondrial proteins	Mitochondrial CI	224	5.72125	3.44669	9.92	12.9	-0.055	0.632968	0.52916	0.808421	1.18259	1.32177	0.901112	0.695554	1.01096	0.854385			0.978773	0.993685	0.981251	0.910965	0.969444	0.979041	0.985757	0.973305	0.973305
Q9DCD0	6PGD_MOUSE	Pgd	6-phosphogluconate dehydrogenase, decarboxylating (EC 1.1.1.44)	11.0613	10.9862	11.7409	13.1494	14.6537	14.0926	13.6346	12.8009	13.9561	11.0613	0.6915			7.07368	6.47267	0	0			483	4.08457	3.12483	7.22	1.9	-0.148	0.305241	0.702689	0.466156	0.814543		0.624614	0.601049	1.26573	0.48045			0.991896	0.975571	0.989126	0.944515		0.979137	0.955439	0.848829	0.848829
Q9DCJ5	NDUA8_MOUSE	Ndufa8	NADH dehydrogenase [ubiquinone] 1 alpha subcomplex subunit 8 (Complex I-19kD) (CI-19kD) (Complex I-PGIV) (CI-PGIV) (NADH-ubiquinone oxidoreductase 19 kDa subunit)	26.0482	28.507	25.9889	29.8509	47.2464	30.6333	29.5448	29.8727	30.4887	26.0482	0.7935			16.1241	15.3788	0	0	Mitochondrial proteins	Mitochondrial CI	172	5.95281	3.50243	8.45	23.8	-0.611	0.903861	5.63368	1.24545	1.42735	178.306	1.66264	1.06338	1.50216	1.40715			0.985507	0.946024	0.983498	0.919702		0.952048	0.979717	0.961697	0.961697
Q9DCL9	PUR6_MOUSE	Paics	Multifunctional protein ADE2 [Includes: Phosphoribosylaminoimidazole-succinocarboxamide synthase (EC 6.3.2.6) (SAICAR synthetase); Phosphoribosylaminoimidazole carboxylase (EC 4.1.1.21) (AIR carboxylase) (AIRC)]	5.09825	4.88562	4.90184	5.90584	5.86047	5.73287	5.87451	6.01033	5.78048	5.09825	0.2125			1.89163	3.27763	0	0			425	5.45625	3.36342	7.22	5.4	-0.189	0.265611	0.491469	0.625509	0.599631	0.649077	0.426922	0.552431	0.692243	0.434772			0.98446	0.967991	0.945484	0.809729	0.961528	0.974259	0.945909	0.953515	0.953515
Q9DCS9	NDUBA_MOUSE	Ndufb10	NADH dehydrogenase [ubiquinone] 1 beta subcomplex subunit 10 (Complex I-PDSW) (CI-PDSW) (NADH-ubiquinone oxidoreductase PDSW subunit)	24.6858	20.4632	22.9356	28.3757	34.5329	27.9443	28.5989	26.7324	28.5797	24.6858	0.9135			15.7816	15.9994	0	0	Mitochondrial proteins	Mitochondrial inner membrane	176	6.30733	3.5168	8.03	20.5	-0.998	0.756315	7.30101	0.830758	1.16798		1.93207	0.84064	1.64475	0.966957			0.988149	0.938665	0.987039	0.942147		0.91479	0.986154	0.958944	0.958944
Q9DCT2	NDUS3_MOUSE	Ndufs3	NADH dehydrogenase [ubiquinone] iron-sulfur protein 3, mitochondrial (EC 1.6.5.3) (EC 1.6.99.3) (Complex I-30kD) (CI-30kD) (NADH-ubiquinone oxidoreductase 30 kDa subunit)	22.0024	25.0245	20.1906	24.0702	24.6471	24.4488	24.6454	23.6742	24.781	22.0024	0.907			12.22	9.05117	0	0	Mitochondrial proteins	Mitochondrial CI	263	5.69014	3.10346	7.17	11	-0.35	0.498369	2.59015	1.3573	1.01064		1.37888	0.830458	1.20826	1.07453			0.991297	0.978003	0.968054	0.94214		0.898404	0.982194	0.969482	0.969482
Q9DCW4	ETFB_MOUSE	Etfb	Electron transfer flavoprotein subunit beta (Beta-ETF)	17.9039	17.5239	20.4251	19.7173	23.1637	24.096	19.8477	18.7626	24.2177	17.9039	0.866			15.0872	10.5247	0	0	Mitochondrial proteins	Mitochondrial matrix	255	5.78814	3.10449	8.11	3.9	-0.083	0.281929	0.794464	0.549165	0.843973	24.2812	0.64427	0.610846	0.928659	0.684262			0.996183	0.990081	0.992843	0.937305		0.988631	0.986369	0.975065	0.975065
Q9DCX2	ATP5H_MOUSE	Atp5h	ATP synthase subunit d, mitochondrial (ATPase subunit d)	32.3165	31.4352	30.8354	33.6253	33.2521	39.0604	33.943	34.9893	38.7079	32.3165	0.965			17.9079	17.9377	0	0	Mitochondrial proteins	Mitochondrial CV	161	7.41601	3.21722	5.69	6.2	-0.65	2.72091	3.4394	0.712506	1.1912	4.62511	1.63408	1.19729	1.66578	1.34415			0.895619	0.990826	0.994287	0.953492	0.931343	0.965151	0.97973	0.966571	0.966571
Q9DCZ4	MIC26_MOUSE	Apoo Fam121b Mic23 Mic26	MICOS complex subunit Mic26 (Apolipoprotein O) (MICOS complex subunit Mic23) (Protein FAM121B)	26.9743	33.8876	28.7456	30.0967	28.7143	34.9857	29.9792	28.8672	35.7156	26.9743	0.9535			15.9823	9.46627	0	0	Mitochondrial proteins	Mitochondrial inner membrane	198	5.70332	1.66276	9.25	11.1	-0.401	1.00006	11.2746	1.50744	1.63936	7.888	3.70705	1.23895	1.56023	2.08198			0.993502		0.972774	0.934074	0.905537	0.919002	0.963937	0.969402	0.969402
Q9EQ20	MMSA_MOUSE	Aldh6a1	Methylmalonate-semialdehyde dehydrogenase [acylating], mitochondrial (MMSDH) (Malonate-semialdehyde dehydrogenase [acylating]) (EC 1.2.1.18) (EC 1.2.1.27) (Aldehyde dehydrogenase family 6 member A1)	16.6676	12.247	14.9754	18.4718	15.3336	16.3431	18.3752	16.8236	16.6657	16.6676	0.8455			12.8911	2.53826	0	0	Mitochondrial proteins	Mitochondrial matrix	535	5.71072	3.10857	8.07	5.2	-0.077	1.62893	15.1522	0.543844	1.21671	6.14159	0.745201	0.883229	0.704033	0.638058			0.883808	0.785744	0.98916	0.877886		0.972229	0.966627	0.979652	0.979652
Q9ERD7	TBB3_MOUSE	Tubb3	Tubulin beta-3 chain	23.7888	23.1115	22.0582	32.9406	34.9311	27.6212	35.1226	37.3106	27.0519	23.7888	0.937	24.5558	26.0983			0	0	Cytoskeletal proteins	Tubulins	450	5.97771	4.19767	4.93	10.9	-0.371	0.472161	1.17175	0.932931	1.6417	2.09485	1.4753	1.4081	1.835	1.66713	1.60316	1.55886	0.993889	0.980496	0.98343	0.920013	0.937672	0.967089	0.960195	0.962523	0.962523	0.954241
Q9ES97	RTN3_MOUSE	Rtn3	Reticulon-3	4.31824	4.62192	5.43508	4.87151	5.36622	6.84277	4.77321	4.83788	7.29923	4.31824	0.1365			7.23078	8.92073	0	0	Endoplasmic reticulum		964	6.12302	4.56111	4.91	43.6	0.497	0.272624	0.508548	0.855692	0.493567	0.530352	0.399552	0.191356	0.514982	0.399967			0.981374	0.95542	0.907221	0.943022	0.962295	0.982211	0.990888	0.94958	0.94958
Q9JHI5	IVD_MOUSE	Ivd	Isovaleryl-CoA dehydrogenase, mitochondrial (IVD) (EC 1.3.8.4)	14.8227	11.4499	14.0364	15.8104	15.6944	15.8481	16.37	14.9484	16.5545	14.8227	0.652			14.267	8.40302	0	0	Mitochondrial proteins	Mitochondrial matrix	424	4.82922	3.39863	8.3	2.6	-0.108	0.799618	1.67685	1.33735	0.855492	1.34329	0.980214	0.714358	0.835583	0.72961			0.978073	0.866203	0.945635	0.915945	0.92579	0.962451	0.975563	0.972582	0.972582
Q9JII6	AK1A1_MOUSE	Akr1a1 Akr1a4	Alcohol dehydrogenase [NADP(+)] (EC 1.1.1.2) (Aldehyde reductase) (Aldo-keto reductase family 1 member A1)	12.0697	11.7207	13.3263	14.3363	13.9381	15.3603	15.6546	13.7973	19.3939	12.0697	0.739			7.3725	4.35664	0	0	Mitochondrial proteins		325	5.94373	4.14743	7.38	4.3	-0.322	0.351323	0.619945	0.534215	0.566944	0.983907	0.76193	0.74238	1.00231	1.64223			0.990427	0.977457	0.988061	0.946638	0.929717	0.948805	0.969447	0.967474	0.967474
Q9JME5	AP3B2_MOUSE	Ap3b2	AP-3 complex subunit beta-2 (Adaptor protein complex AP-3 subunit beta-2) (Adaptor-related protein complex 3 subunit beta-2) (Beta-3B-adaptin) (Clathrin assembly protein complex 3 beta-2 large chain)	8.72123	8.27789	7.70181	11.3519	11.8378	9.86176	11.8344	11.6908	9.31776	8.72123	0.552	8.4575	7.80775			0	0	Clathrin endocytosis apparatus		1082	4.89152	3.79358	5.64	21.8	-0.357	0.21011	0.419821	0.44692	0.767014	0.918491	0.670689	0.764127	0.884615	0.762482	0.648045	1.30253	0.994338	0.981568	0.98308	0.960435	0.952045	0.968423	0.960638	0.951474	0.951474	0.862546
Q9QWI6	SRCN1_MOUSE	Srcin1 Kiaa1684 P140	SRC kinase signaling inhibitor 1 (SNAP-25-interacting protein) (SNIP) (p130Cas-associated protein) (p140Cap)	10.7536	9.50482	7.85765	11.1531	10.8104	7.9576	10.8135	10.5087	7.91026	10.7536	0.6725	8.76029	11.2573			0	0	Membrane trafficking proteins		1250	4.86496		9.32	53.8		0.192968	0.474321	0.414095	0.475152	0.501829	0.293807	0.209423	0.434694	0.286724	2.33974	20.6165	0.996251	0.979971	0.985314	0.979354	0.981039	0.988724	0.995664	0.983461	0.983461	0.961936
Q9QXS6	DREB_MOUSE	Dbn1 Drba	Drebrin (Developmentally-regulated brain protein)	11.9015	10.364	13.792	14.0751	13.7657	13.7736	12.3142	12.4077	10.2837	11.9015	0.7295	11.8753	11.4759			0	0	Synapse	Postsynaptic proteins	706	6.31537	3.87175	4.49	57.5	-0.747	0.400218	0.637541	0.7434	0.54037	0.79477	1.02104	0.647756	0.853575	2.52218	2.43009	2.07948	0.985409	0.980502	0.983139	0.972402	0.951292	0.889598	0.867371	0.936533	0.936533	0.947483
Q9QY76	VAPB_MOUSE	Vapb	Vesicle-associated membrane protein-associated protein B (VAMP-B) (VAMP-associated protein B) (VAP-B) (VAMP-associated protein 33b)	6.44794	6.52856	7.15521	6.54532	7.64516	7.90346	6.73613	6.69324	7.85613	6.44794	0.3595			6.06125	17.8161	1	0	Endoplasmic reticulum		243	6.38834		7.78	16.9		0.289368	1.24443	0.563466	0.599098		0.466272	0.450384	0.677975	0.460816			0.987125	0.969394	0.973029	0.871264		0.974734	0.971942	0.963453	0.963453
Q9QYB8	ADDB_MOUSE	Add2	Beta-adducin (Add97) (Erythrocyte adducin subunit beta)	15.0474	14.5724	16.7784	18.9293	20.4422	22.7669	20.6719	21.6834	23.3607	15.0474	0.8195	16.2947	15.2813			0	0	Cytoskeletal proteins	Actin-associated proteins	725	5.69998	3.64048	6.22	44.6	-0.682	0.630594	0.474987	0.662224	0.731057	1.03474	3.0627	0.846998	1.56279	2.75401	2.20328	0.714356	0.978478	0.987931	0.986296	0.947195	0.974792	0.828483	0.959119	0.936596	0.936596	0.974122
Q9QYR6	MAP1A_MOUSE	Map1a Mtap1 Mtap1a	Microtubule-associated protein 1A (MAP-1A) [Cleaved into: MAP1A heavy chain; MAP1 light chain LC2]	5.26384	5.04021	4.70884	5.02859	5.24172	4.88199	5.12829	5.11342	4.99503	5.26384	0.2305	5.27466	6.04817			0	0	Cytoskeletal proteins	Microtubule-associated proteins	2776	6.36541	4.64833	4.99	74.6	-0.823	0.136459	0.367454	0.297183	0.32103	0.39843	0.322571	0.291834	0.411139	0.352593	0.641798	0.920705	0.995616	0.975826	0.986402	0.976937	0.972418	0.977555	0.982122	0.969157	0.969157	0.979161
Q9QZ06	TOLIP_MOUSE	Tollip	Toll-interacting protein	5.78471	5.74141	4.39247	7.0167	7.23222	5.55959	6.29578	6.62121	5.19127	5.78471	0.2865			2.65903	5.95293	0	0			274	5.18312	3.88846	5.17	12.8	-0.29	0.341124	0.607302	0.341161	0.564594	1.11829	0.546531	0.486105	1.0864	0.710237			0.979049	0.979085	0.979822	0.896503	0.942361	0.981901	0.965618	0.975408	0.975408
Q9QZ88	VPS29_MOUSE	Vps29	Vacuolar protein sorting-associated protein 29 (Vesicle protein sorting 29)	7.52737	7.57789	7.39697	8.89524	9.25039	9.31231	8.37288	9.01315	8.51219	7.52737	0.454			4.61369	4.23693	0	0	Carrier vesicles (VPS and sorting nexins)		182		3.39881	6.79	2.7	-0.069	0.131683	0.75449	0.449246	0.528212	0.879215	0.482958	0.463167	0.83033	0.410802			0.998419	0.978542	0.986768	0.921598	0.966023	0.984088	0.97416	0.973514	0.973514
Q9R0P3	ESTD_MOUSE	Esd Es10 Sid478	S-formylglutathione hydrolase (FGH) (EC 3.1.2.12) (Esterase 10) (Esterase D) (Sid 478)	12.3738	11.1317	15.1857	14.1922	13.8889	15.3658	13.7285	13.8105	15.3901	12.3738	0.7505			9.7562	14.8453	0	0			282	4.2148	3.10823	7.13	3.9	-0.254	0.480636	0.60215	0.837564	0.947902	1.08094	4.63958	1.26466	2.08916	1.88705			0.983162	0.984745	0.970058	0.883241	0.95047	0.445951	0.771379	0.66613	0.66613
Q9R0Y5	KAD1_MOUSE	Ak1	Adenylate kinase isoenzyme 1 (AK 1) (EC 2.7.4.3) (EC 2.7.4.6) (ATP-AMP transphosphorylase 1) (ATP:AMP phosphotransferase) (Adenylate monophosphate kinase) (Myokinase)	10.868	10.463	12.071	12.2611	12.3132	13.3461	13.149	11.8996	13.5979	10.868	0.6795			9.08975	22.259	0	0	Kinases		194	6.61555	3.77195	5.8	10.3	-0.485	0.244822	0.865289	0.547828	0.562923	2.76098	0.550326	0.600847	1.02967	0.547892			0.994378	0.977537	0.985462	0.972494	0.947879	0.978429	0.975423	0.967835	0.967835
Q9R1P1	PSB3_MOUSE	Psmb3	Proteasome subunit beta type-3 (EC 3.4.25.1) (Proteasome chain 13) (Proteasome component C10-II) (Proteasome theta chain)	7.93725	7.27075	8.62627	10.4098	13.2267	9.52834	10.4651	10.1884	8.66426	7.93725	0.489			4.07612	6.0701	0	0	Proteasome		205	5.51087	2.84198	6.55	4.4	-0.069	0.567498	2.06141	0.307838	1.1541	34.6499	2.56789	0.731326	2.31596	0.786795			0.985818	0.965518	0.996316	0.819626	0.931725	0.96507	0.935769	0.943197	0.943197
Q9R1P4	PSA1_MOUSE	Psma1	Proteasome subunit alpha type-1 (EC 3.4.25.1) (Macropain subunit C2) (Multicatalytic endopeptidase complex subunit C2) (Proteasome component C2) (Proteasome nu chain)	7.61553	7.75425	7.54877	9.90299	11.3115	8.90467	10.493	10.0012	8.71334	7.61553	0.463			3.79494	6.19964	0	0	Proteasome		263		3.15897	6.45	14.8	-0.43	0.38396	1.19615	0.525049	0.695558	2.10377	0.729843	0.778349	1.07101	0.561731			0.981023	0.957372	0.977686	0.894783		0.968082	0.956174	0.938462	0.938462
Q9R1T4	SEPT6_MOUSE	Sept6 Kiaa0128	Septin-6	29.0792	28.1203	19.7871	31.6492	33.4867	22.4039	30.8406	33.6077	22.4866	29.0792	0.9015	26.2439	28.2107			0	0	Phosphatases and regulators		434	6.73544	3.5422	6.43	15.4	-0.629	0.660394	0.905682	0.811288	1.60408	1.29101	0.626359	0.902039	1.12761	0.767963	2.45085	4.68108	0.990474	0.984651	0.983798	0.955133	0.975995	0.986869	0.984999	0.981658	0.981658	0.977152
Q9WUB3	PYGM_MOUSE	Pygm	Glycogen phosphorylase, muscle form (EC 2.4.1.1) (Myophosphorylase)	15.5359	12.4506	12.4325	15.3544	15.1897	12.9709	16.2153	15.0603	12.9066	15.5359	0.826			4.01605	11.7203	0	0	Endoplasmic reticulum		842	5.43182	3.18639	7.11	2.5	-0.398	0.608933	3.358	0.37849	0.692232	0.711584	0.391226	0.526365	0.655533	0.370815			0.978938	0.159906	0.99289	0.938834	0.978526	0.98888	0.985335	0.975612	0.975612
Q9WUM5	SUCA_MOUSE	Suclg1	Succinate--CoA ligase [ADP/GDP-forming] subunit alpha, mitochondrial (EC 6.2.1.4) (EC 6.2.1.5) (Succinyl-CoA synthetase subunit alpha) (SCS-alpha)	26.3792	24.8751	24.0427	31.2278	30.3765	30.3461	31.0773	30.3074	30.0999	26.3792	0.939			16.7206	12.5656	0	0	Mitochondrial proteins	Mitochondrial matrix	346	6.99785	3.56217	9.39	3.5	-0.012	0.476362	0.759119	0.731849	1.114	1.27829	1.11838	0.992825	1.2417	1.19621			0.994461	0.986789	0.990677	0.97633	0.975286	0.978587	0.983292	0.975966	0.975966
Q9WV92	E41L3_MOUSE	Epb41l3 Dal1 Epb4.1l3 Kiaa0987	Band 4.1-like protein 3 (4.1B) (Differentially expressed in adenocarcinoma of the lung protein 1) (DAL-1) (DAL1P) (mDAL-1) [Cleaved into: Band 4.1-like protein 3, N-terminally processed]	21.4271	21.9736	17.0534	24.7464	27.6528	20.4703	27.223	29.1732	21.3267	21.4271	0.898	15.793	19.6683			0	0	Scaffolding and adaptor proteins		929	6.44282	3.65273	5.31	46.1	-0.787	0.364238	0.557659	0.543539	1.32871	0.904258	1.1012	0.949447	0.739586	0.845544	2.68585	1.56137	0.995127	0.990859	0.991141	0.955335	0.983672	0.963126	0.980844	0.988849	0.988849	0.972356
Q9Z0N1	IF2G_MOUSE	Eif2s3x	Eukaryotic translation initiation factor 2 subunit 3, X-linked (Eukaryotic translation initiation factor 2 subunit gamma, X-linked) (eIF-2-gamma X)	5.52912	5.37241	5.13513		5.4865	3.94352	6.59363	5.15749	6.35002	5.52912	0.258	5.3101	5.27262	1.23516		0	0	RNA processing / Translation related		472	5.05127	1.98227	8.39	4.7	-0.013	0.318604	0.539296	0.541574		10.9768	2.66062			0.996508	0.562333	0.552021	0.920726	0.966402	0.963603							0.976858
Q9Z0S1	BPNT1_MOUSE	Bpnt1	3'(2'),5'-bisphosphate nucleotidase 1 (EC 3.1.3.7) (Bisphosphate 3'-nucleotidase 1) (PAP-inositol 1,4-phosphatase) (PIP)	12.368	12.016	13.1181	15.9937	17.9092	19.0136	23.2913	21.9427	24.887	12.368	0.7495			8.96846	7.62411	0	0			308	4.56668	3.30621	5.82	5.8	-0.029	0.258233	0.520422	0.419397	0.817553	2.17055	0.532194	0.788837	1.34666	0.858051			0.994241	0.984148	0.991935	0.91271		0.988608	0.978505	0.960075	0.960075
Q9Z0X1	AIFM1_MOUSE	Aifm1 Aif Pdcd8	Apoptosis-inducing factor 1, mitochondrial (EC 1.1.1.-) (Programmed cell death protein 8)	26.0172	25.5167	24.9028	28.1295	27.7293	34.0709	29.6703	29.5644	33.8537	26.0172	0.933			18.8328	7.11987	1	0			612						5.22114	1.48279	3.26407	5.88535	3.22543	3.24275	1.33878	1.95686	2.19788			0.403431	0.934153	0.80448			0.917931	0.917171	0.846747	0.846747
Q9Z1S5	SEPT3_MOUSE	Sept3 Sep3	Neuronal-specific septin-3	22.1046	20.847	17.4151	24.5219	23.4552	19.0595	22.0601	23.8104	17.2658	22.1046	0.8915	21.2711	20.5357			0	0	Phosphatases and regulators		350	5.83894	4.38122	6.81	19.4		0.365526	0.653466	0.480397	0.633793	0.975386	0.601407	0.519972	0.654502	0.422021	0.974945	2.30215	0.995529	0.987102	0.993192	0.988608	0.977222	0.985775	0.990997	0.98894	0.98894	0.964189
Q9Z2Q6	SEPT5_MOUSE	Sept5 Pnutl1	Septin-5 (Cell division control-related protein 1) (CDCrel-1) (Peanut-like protein 1)	21.2675	20.6481	17.7212	23.3667	23.1623	20.8306	19.9662	21.0078	19.5223	21.2675	0.867	19.2703	20.3558			0	0	Cytoskeletal proteins		369	6.95113	4.5595	6.67	19	-0.602	0.354565	0.536697	0.812865	0.677627	0.766805	0.716253	0.448529	0.535181	0.568059	0.954094	1.51972	0.995476	0.990621	0.982446	0.982992	0.98505	0.982245	0.992096	0.990806	0.990806	0.976019
Q9Z2U0	PSA7_MOUSE	Psma7	Proteasome subunit alpha type-7 (EC 3.4.25.1) (Proteasome subunit RC6-1)	7.92378	7.52135	7.62364	10.0809	10.0877	9.61612	10.8504	10.5804	9.15896	7.92378	0.488			3.75928	6.24319	0	0	Proteasome		248	5.19948	3.45667	8.45	6	-0.433	0.39971	0.61472	0.458221	0.752481	1.15626	0.622794	0.734025	0.901838	0.547515			0.984286	0.967498	0.98243	0.941197	0.842533	0.973916	0.961148	0.946395	0.946395
Q9Z2Y8	PLPHP_MOUSE	Plpbp Prosc	Pyridoxal phosphate homeostasis protein (PLP homeostasis protein) (Proline synthase co-transcribed bacterial homolog protein) (Pyridoxal phosphate-binding protein)	7.68317	9.09274	9.02709	9.20739	9.76521	9.81773	10.8516	9.86596	11.2393	7.68317	0.469			4.84352	10.861	0	0			274	5.43362	3.2667	8.26	10.2	-0.257	0.359253	0.547269	0.567216	0.877767		0.772677	0.453657	1.05362	0.610888			0.988182		0.989581	0.833749		0.97745	0.977646	0.95733	0.95733
A2AN08	UBR4_MOUSE	Ubr4 Kiaa0462 Zubr1	E3 ubiquitin-protein ligase UBR4 (EC 2.3.2.27) (N-recognin-4) (RING-type E3 ubiquitin transferase UBR4) (Zinc finger UBR1-type protein 1) (p600)	4.30072	4.22964	4.22898	4.32495	5.86641	5.31224	4.59899	4.91357	4.1923	4.30072	0.1335			1.61352		0	0	Protein modification and degradation		5180	3.08865	3.64493	6.06	13.6	-0.202	0.436313	0.567122	0.795668	1.04368	0.976734	0.56106	0.465169	0.877469	0.619087			0.979314	0.954777	0.949778	0.644351	0.950495	0.990938	0.949401	0.927928	0.927928
D3Z7P3	GLSK_MOUSE	Gls Gls1 Kiaa0838	Glutaminase kidney isoform, mitochondrial (GLS) (EC 3.5.1.2)	14.6479	13.9174	15.2789	16.8649	17.7233	18.4194	16.6611	16.6824	18.2212	14.6479	0.811			4.83981		0	0			674	5.41523	3.83455	7.99	16	-0.069	0.519156	0.777918	0.376287	1.02192	1.05729	0.971538	0.645519	0.718596	0.857468			0.983778	0.973498	0.994646	0.96533	0.96547	0.964923	0.980705	0.978595	0.978595
E9Q401	RYR2_MOUSE	Ryr2	Ryanodine receptor 2 (RYR-2) (RyR2) (Cardiac muscle ryanodine receptor) (Cardiac muscle ryanodine receptor-calcium release channel) (Type 2 ryanodine receptor)	6.85623	6.65433	7.22643	6.67036	7.52803	7.20675	7.12468	7.2771	6.43131	6.85623	0.3995			4.22374		1	0	Synapse		4966	3.03504	3.31408	6.09	7.8	-0.31	0.386449	0.601433	0.806424	0.617333	0.755119	1.63137	0.382234	0.602946	1.60865			0.978496	0.958678	0.975713	0.944143	0.957338	0.91018	0.979386	0.958637	0.958637
F6SEU4	SYGP1_MOUSE	Syngap1	Ras/Rap GTPase-activating protein SynGAP (Neuronal RasGAP) (Synaptic Ras GTPase-activating protein 1) (Synaptic Ras-GAP 1)	16.3471	14.971		16.4171	15.6547	14.4993	16.9144	16.1831	13.6559	16.3471	0.8255	14.4927	18.2959			0	0			1340	5.43893	3.93222	8.98	38.8	-0.596	0.317989	0.686634		0.373636	0.470219	1.34029	0.310104	0.429777	0.661043	2.10954	39.1491	0.994311	0.975675		0.991308	0.989639	0.972052	0.995016	0.990763	0.990763	0.892303
G5E870	TRIPC_MOUSE	Trip12	E3 ubiquitin-protein ligase TRIP12 (EC 2.3.2.26) (HECT-type E3 ubiquitin transferase TRIP12) (Thyroid receptor-interacting protein 12) (TR-interacting protein 12) (TRIP-12)	7.11365	2.96562	13.0911	17.6801	16.9005		17.225		22.586	7.11365	0.42	1.99023	2.26116		12.3794	0	0			2025						9.70136	6.56977			1.21192		10.0616		44.0502	0.341058	0.810515										0.948505
G5E8K5	ANK3_MOUSE	Ank3	Ankyrin-3 (ANK-3) (Ankyrin-G)	16.595	12.3133	12.0655	11.8252	12.3155	9.33447	9.95566	11.6969	10.2093	16.595	0.398				5.45828	0	0	Protein modification and degradation		1961	4.99211	3.63639	6.7	22.9	-0.399	0.679906	1.98436	1.5417	1.25672	1.37671	0.791945	1.09961	1.24554	0.567072			0.972042	0.710008	0.768021	0.28818	0.807622	0.905524	0.838436	0.776585	0.776585
O08529	CAN2_MOUSE	Capn2	Calpain-2 catalytic subunit (EC 3.4.22.53) (80 kDa M-calpain subunit) (CALP80) (Calcium-activated neutral proteinase 2) (CANP 2) (Calpain M-type) (Calpain-2 large subunit) (Millimolar-calpain) (M-calpain)	9.32872	11.2707	9.31514	9.92206		10.2838	11.2324	10.2866	9.78421	9.32872	0.587			3.08347	8.7173	0	0			700	4.47434	3.31723	4.96	1.7	-0.425	0.409302		0.321289	0.662443		0.579552	1.02317	2.19233	0.964726			0.98568		0.992685	0.83669		0.971256	0.783492
O08539	BIN1_MOUSE	Bin1 Amphl Sh3p9	Myc box-dependent-interacting protein 1 (Amphiphysin II) (Amphiphysin-like protein) (Bridging integrator 1) (SH3 domain-containing protein 9)	18.188	15.2299	13.2377	18.9145	21.9718	13.0389	16.9225	15.6359	13.2072	18.188	0.859				7.65806	0	0	Endocytic proteins		588	6.35086	3.9882	5.03	35.9	-0.647	1.33888	3.0202	0.844107	1.00405	2.84074	0.663734	0.520912	1.04991	0.388529			0.92299	0.899062	0.971949	0.927787		0.979179	0.98669	0.940836	0.940836
O08756	HCD2_MOUSE	Hsd17b10 Erab Hadh2	3-hydroxyacyl-CoA dehydrogenase type-2 (EC 1.1.1.35) (17-beta-hydroxysteroid dehydrogenase 10) (17-beta-HSD 10) (EC 1.1.1.51) (3-hydroxy-2-methylbutyryl-CoA dehydrogenase) (EC 1.1.1.178) (3-hydroxyacyl-CoA dehydrogenase type II) (Endoplasmic reticulum-associated amyloid beta-peptide-binding protein) (Mitochondrial ribonuclease P protein 2) (Mitochondrial RNase P protein 2) (Type II HADH)	23.4544	23.6216	23.8403	27.5103		30.0047	28.6017	28.0779	29.8851	23.4544	0.929			18.2718	8.81707	0	0	Mitochondrial proteins	Mitochondrial matrix	261	5.7962		8.42	5.4		0.288905	2.02292	1.25215	1.10668		1.73494	1.5246	1.28103	0.952296			0.998343	0.982001	0.980282	0.942832		0.977662	0.917288	0.978722	0.978722
O09061	PSB1_MOUSE	Psmb1	Proteasome subunit beta type-1 (EC 3.4.25.1) (Macropain subunit C5) (Multicatalytic endopeptidase complex subunit C5) (Proteasome component C5) (Proteasome gamma chain)	8.15792	7.87804	8.14631	9.68686		11.4508	9.57919	10.3581	8.2244	8.15792	0.509			3.26837	5.71396	1	0	Proteasome		240	5.28232	3.54667	7.82	6.3	-0.145	0.378959	2.44782	0.460671	1.15011			0.943725	2.94714	1.06556			0.993094	0.968745	0.990317	0.876896			0.897763	0.929477	0.929477
O09131	GSTO1_MOUSE	Gsto1 Gstx Gtsttl	Glutathione S-transferase omega-1 (GSTO-1) (EC 2.5.1.18) (Glutathione S-transferase omega 1-1) (GSTO 1-1) (Glutathione-dependent dehydroascorbate reductase) (EC 1.8.5.1) (Monomethylarsonic acid reductase) (MMA(V) reductase) (EC 1.20.4.2) (S-(Phenacyl)glutathione reductase) (SPG-R) (p28)	9.23316	8.82978	7.92477	9.34045		11.4336	11.6677	17.7236	11.0741	9.23316	0.581			5.39843	6.92223	0	0			240	3.65931	2.99388	7.36	11.7	-0.55	1.59384	5.66475	1.43465	1.40612			2.76101					0.90083		0.950416	0.775584			0.587726
O09167	RL21_MOUSE	Rpl21	60S ribosomal protein L21	9.26433	8.77668	10.2832	11.1756			9.8802		8.36771	9.26433	0.582	9.73812	6.71435	4.11197	6.23373	0	0	Ribosome		160	5.92673		10.48	40		13.9528	1.52529	0.532829				0.655222		1.74548	0.99439	2.09705	0.906651	0.976624	0.99271				0.921032			0.986076
O35215	DOPD_MOUSE	Ddt	D-dopachrome decarboxylase (EC 4.1.1.84) (D-dopachrome tautomerase)	13.2962	16.8983	14.4269	14.6842		14.73	16.1584	23.9113	14.7903	13.2962	0.778			8.91976	5.58719	0	0			118	5.57991	2.67394	6.53	7.6	0.091	0.351469	0.356847	0.910083	0.759711		0.732627	0.672503	1.5543	0.596989			0.994695		0.978616	0.962028		0.982942	0.976553
O35658	C1QBP_MOUSE	C1qbp Gc1qbp	Complement component 1 Q subcomponent-binding protein, mitochondrial (GC1q-R protein) (Glycoprotein gC1qBP) (C1qBP)	25.5038		26.0164	28.0109	22.3262	28.9895	27.5724	26.1615	30.8334	25.5038	0.736			14.609	10.827	0	0	Mitochondrial proteins	Mitochondrial matrix	278	6.47327		4.92	19.4		3.16339		2.79707	1.1251	0.575209	3.37721	1.02184	1.44696	1.31657			0.880021			0.932692		0.863933	0.943053	0.955232	0.955232
O35685	NUDC_MOUSE	Nudc	Nuclear migration protein nudC (Nuclear distribution protein C homolog) (Silica-induced gene 92 protein) (SIG-92)	5.26003	4.95281	4.86636	6.86888	7.42039	5.84659	7.23832	6.10078	4.71675	5.26003	0.2295			3.29418		0	0			332		3.24601	5.26	56.3	-1.061	0.184286	0.523102	0.3808	0.656774	0.886252	0.59498	0.779381	1.65974	0.554745			0.994815	0.971058	0.979737	0.857741	0.947113	0.978011	0.914435	0.937645	0.937645
O54988	SLK_MOUSE	Slk Kiaa0204 Stk2	STE20-like serine/threonine-protein kinase (STE20-like kinase) (mSLK) (EC 2.7.11.1) (Etk4) (STE20-related kinase SMAK) (STE20-related serine/threonine-protein kinase) (STE20-related kinase) (Serine/threonine-protein kinase 2)	6.00654	5.68759	5.55761	6.80349	6.29005	7.59773	5.863	7.17586	5.18179	6.00654	0.316			1.13771		0	0	Kinases		1233	3.97546	2.92012	5.13	46.6	-1.006	1.27235	0.785914	1.93026	1.88829	1.14365	6.32353	0.685972	1.8119	1.99977			0.91014	0.930956	0.544608	0.597555	0.864691	0.725032	0.950018	0.961126	0.961126
O55042	SYUA_MOUSE	Snca Syn	Alpha-synuclein (Non-A beta component of AD amyloid) (Non-A4 component of amyloid precursor) (NACP)	19.8283	21.5472	18.1133	24.688	20.0365	17.8351	25.2582	25.7377	18.5783	19.8283	0.848			12.0308		0	0	Synapse	Synaptic vesicle proteins	140	8.18474	3.83193	4.76	32.9	-0.412	1.06066	3.6828	1.70331	0.930167	3.38049	0.963839	0.828878	2.02087	2.61215			0.960301	0.969676	0.933597	0.979305		0.967222	0.983484	0.964357	0.964357
O55126	NIPS2_MOUSE	Nipsnap2 Gbas	Protein NipSnap homolog 2 (NipSnap2) (Glioblastoma-amplified sequence)	38.5228	33.1936	29.0498	34.7131		37.4241	35.2184	35.5274	36.8075	38.5228	0.9445			17.2661	14.446	0	0			281	5.43864		9.26	2.8		4.38342	3.28593	1.15527	2.12731		1.69564	1.3416	2.53283	2.05144			0.924523	0.992877	0.988193	0.898136		0.971196	0.971915	0.860353	0.860353
O70325	GPX4_MOUSE	Gpx4	Phospholipid hydroperoxide glutathione peroxidase (PHGPx) (EC 1.11.1.12) (Glutathione peroxidase 4) (GPx-4) (GSHPx-4)	10.8303	9.86465	10.2231	11.1111	12.7861	11.6987	11.8567	12.4538	12.1029	10.8303	0.6775			5.80521		0	0			197			5.55		-0.866	0.3034	0.52333	0.879437	1.61853	0.937404	0.772761	0.582813	0.311282	0.347697			0.995914	0.994832	0.972183	0.766362	0.993329	0.98221	0.961075	0.994242	0.994242
O70435	PSA3_MOUSE	Psma3	Proteasome subunit alpha type-3 (EC 3.4.25.1) (Macropain subunit C8) (Multicatalytic endopeptidase complex subunit C8) (Proteasome component C8) (Proteasome subunit K)	8.13746	11.7968	7.84559	9.59586		10.5802	8.11911	9.40966	7.56968	8.13746	0.508			3.44648	5.38466	0	0	Proteasome		255		2.6637	5.43	9.4	-0.335	0.479669		0.902527	0.853417		1.20485	2.40001	1.82453	2.04208			0.990229		0.977534	0.83842		0.95818		0.959811	0.959811
O88441	MTX2_MOUSE	Mtx2 MNCb-0780	Metaxin-2 (Mitochondrial outer membrane import complex protein 2)	20.5252	19.3611	20.0869	21.7946	22.0251	23.1668	21.7185	20.3087	24.3708	20.5252	0.86			14.7318		0	0	Mitochondrial proteins		263	4.18476	2.67394	5.63	2.7	-0.18	0.785458	8.50727	0.780447	0.833035		3.73579	0.736421	0.744743	0.924457			0.987364		0.988794	0.949195		0.897934	0.984441	0.98855	0.98855
O88587	COMT_MOUSE	Comt Comt1	Catechol O-methyltransferase (EC 2.1.1.6)	4.40561	7.13607	6.56854	5.64884		8.23307	5.11975	6.47606	7.39063	4.40561	0.1435			2.57434	3.52159	0	0			265	4.44677	3.49066	5.83	6	0.111	1.06899	4.18897	0.474811	1.06415		0.418831	0.688999	3.98312	0.715741			0.981951		0.976206	0.82765		0.997284	0.812962	0.940532	0.940532
O88653	LTOR3_MOUSE	Lamtor3 Map2k1ip1 Mapbp Mapksp1	Ragulator complex protein LAMTOR3 (Late endosomal/lysosomal adaptor and MAPK and MTOR activator 3) (MEK-binding partner 1) (Mp1) (Mitogen-activated protein kinase kinase 1-interacting protein 1) (Mitogen-activated protein kinase scaffold protein 1)	5.70777	6.0804	5.65634	5.52228		5.73074	5.91994	5.84493	6.34053	5.70777	0.278			1.97204	1.01066	0	0			124	5.45377	2.8169	7.34	3.2	0.217	0.0474149	0.602553	0.358404	0.989626		1.21077	0.262256	2.95802	0.450645			0.999999		0.987967	0.85107		0.986709	0.98805	0.956013	0.956013
O88844	IDHC_MOUSE	Idh1	Isocitrate dehydrogenase [NADP] cytoplasmic (IDH) (EC 1.1.1.42) (Cytosolic NADP-isocitrate dehydrogenase) (IDP) (NADP(+)-specific ICDH) (Oxalosuccinate decarboxylase)	12.6398	11.3681	12.5626	14.1867	13.9949	13.7974	15.7378	15.0158	14.7289	12.6398	0.759			6.18061		0	0			414	5.33457	3.08243	7.16	3.4	-0.395	0.357241	1.01868	0.700213	0.563027	2.35821	0.60348	0.580876	1.36709	0.700155			0.990471	0.951972	0.97759	0.965456	0.859977	0.970271	0.941078	0.926604	0.926604
O88851	RBBP9_MOUSE	Rbbp9 Bog	Putative hydrolase RBBP9 (EC 3.-.-.-) (B5T-overexpressed gene protein) (Protein BOG) (Retinoblastoma-binding protein 9) (RBBP-9)	13.7167	12.0567	15.5731	14.4848	14.7248	13.9145	16.5342		15.3489	13.7167	0.789			7.09914	10.0378	0	0			186	5.56952	2.56937	5.97	7.5	-0.395	0.644366	2.22192	0.793062	0.984053	1.11249	2.12695	0.980613		2.93096			0.990779	0.983919	0.993122	0.873725	0.962049		0.906146
P00493	HPRT_MOUSE	Hprt1 Hprt	Hypoxanthine-guanine phosphoribosyltransferase (HGPRT) (HGPRTase) (EC 2.4.2.8) (HPRT B)	5.77532	6.25908	6.27051	6.58734	7.40554	7.78782	6.99056	7.41119	7.81212	5.77532	0.285			4.55712		0	0			218	5.96805	3.42374	6.69	6	-0.135	0.217149	0.486966	0.388229	0.405622	0.401577	0.551397	0.520372	0.795107	0.479878			0.990898	0.986733	0.98622	0.924744		0.982161	0.965815	0.952489	0.952489
P02088	HBB1_MOUSE	Hbb-b1	Hemoglobin subunit beta-1 (Beta-1-globin) (Hemoglobin beta-1 chain) (Hemoglobin beta-major chain)	21.6768	19.5474	22.4373	19.8606		21.2199	19.5001	17.0136	20.4198	21.6768	0.731			22.0537	20.1701	0	0			147	6.34589		7.64	5.4		0.533786	4.49112	1.0324	1.01511		0.757471	0.677531	0.496497	0.717095			0.990671	0.604161	0.9796	0.936074		0.983957	0.982302	0.987478	0.987478
P03995	GFAP_MOUSE	Gfap	Glial fibrillary acidic protein (GFAP)	13.1022	12.124	14.8387	12.5733		12.3844	12.2703	11.4086	12.2492	13.1022	0.771	14.2904	14.894			0	0			430	6.69922	3.82956	5.34	14.4	-0.803	0.371831	0.958606	0.346302	0.634043		0.546932	0.687389	1.37588	0.569687	1.73544	1.60103	0.989707	0.97945	0.995174	0.923533		0.974513	0.939099	0.893982	0.893982	0.964934
P07356	ANXA2_MOUSE	Anxa2 Anx2 Cal1h	Annexin A2 (Annexin II) (Annexin-2) (Calpactin I heavy chain) (Calpactin-1 heavy chain) (Chromobindin-8) (Lipocortin II) (Placental anticoagulant protein IV) (PAP-IV) (Protein I) (p36)	6.46486	6.42056	6.56636	7.20808		6.26386	7.54293	6.02988	6.75098	6.46486	0.362			9.01093	9.17223	0	0			339	5.24445	2.69897	7.7	3.8	-0.524	0.518783	1.88739	0.497701	0.85674		0.868134	0.397546	0.854336	0.353595			0.947658	0.962944	0.976721	0.801725		0.902008	0.980513	0.946057	0.946057
P08228	SODC_MOUSE	Sod1	Superoxide dismutase [Cu-Zn] (EC 1.15.1.1)	15.254	12.6983	13.8839	15.8003		16.4412	18.4484	16.4896	17.3101	15.254	0.8235			10.6772	13.5997	0	0			154	5.97486	3.59682	6.51	50.6	-0.455	0.607438	13.0403	0.625887	0.874561		0.57094	0.551272	1.66458	0.765018			0.981883		0.985033	0.910578		0.987665	0.98651	0.971173	0.971173
P08752	GNAI2_MOUSE	Gnai2 Gnai-2	Guanine nucleotide-binding protein G(i) subunit alpha-2 (Adenylate cyclase-inhibiting G alpha protein)	19.787	18.8575	14.0739	22.6018		19.9126	22.2337	20.369	19.3797	19.787	0.5495			2.79153	19.6392	0	0	GTPases and regulators		355	5.3297	3.87604	5.45	3.1	-0.369	0.314068	0.577289	0.493965	0.636632		1.06301	0.569753	0.670925	0.599438			0.996259	0.986723	0.98823	0.955287		0.978776	0.986152	0.987044	0.987044
P09103	PDIA1_MOUSE	P4hb Pdia1	Protein disulfide-isomerase (PDI) (EC 5.3.4.1) (Cellular thyroid hormone-binding protein) (Endoplasmic reticulum resident protein 59) (ER protein 59) (ERp59) (Prolyl 4-hydroxylase subunit beta) (p55)	5.84477	5.8882	6.74064	6.20663		7.19667	6.4478	6.34582	7.29949	5.84477	0.294			2.2727	2.84197	0	0	Endoplasmic reticulum		509	5.45745	3.59977	4.88	8.4	-0.373	0.273305	2.39215	0.341521	0.406586		0.388007	0.328964	0.393941	0.337519			0.985758	0.945475	0.987852	0.971425		0.979087	0.982419	0.976835	0.976835
P09528	FRIH_MOUSE	Fth1 Fth	Ferritin heavy chain (Ferritin H subunit) (EC 1.16.3.1) [Cleaved into: Ferritin heavy chain, N-terminally processed]	5.15885	5.11625	5.32908	6.26291	7.46385	5.98891	6.98877	6.72236	5.78613	5.15885	0.218			2.68351		0	0			182	5.62919	4.71187	5.88	13.2	-0.732	0.147599	1.24046	0.32112	0.434388	2.3497	0.257265	0.347403	0.449231	0.280529			0.994952	0.986862	0.988024	0.904832	0.94481	0.98902	0.982602	0.973455	0.973455
P10518	HEM2_MOUSE	Alad Lv	Delta-aminolevulinic acid dehydratase (ALADH) (EC 4.2.1.24) (Porphobilinogen synthase)	8.6913	10.0392	10.8378	10.7673		10.7186	15.136	10.6396	10.7123	8.6913	0.55			4.00773	0.181542	0	0			330		2.91009	6.78	5.2	0.045	1.09431	5.16461	1.53091	2.82343		0.80213	15.4638	1.57795	1.49525			0.976757	0.942882	0.977819	0.761014
P10605	CATB_MOUSE	Ctsb	Cathepsin B (EC 3.4.22.1) (Cathepsin B1) [Cleaved into: Cathepsin B light chain; Cathepsin B heavy chain]	3.39199	3.28536	3.33126	3.99357		3.3238	3.70829	3.75209	3.49834	3.39199	0.0755			1.80164	0.219006	0	0			339	3.7298	4.42382	5.91	1.2	-0.306	0.185121	0.105378	0.263025	0.700495		0.698967	0.292052	0.656109	0.430902			0.987272		0.9808	0.847945		0.913887
P10639	THIO_MOUSE	Txn Txn1	Thioredoxin (Trx) (ATL-derived factor) (ADF)	12.591	15.6194	14.2937	14.7519		15.8798	15.4363	14.5768	16.8169	12.591	0.7585			9.70829	11.3838	0	0			105	6.12515	2.97405	4.91	9.5	-0.034	0.25909	0.948527	0.43657	0.605496		0.621144	0.705778	0.936031	0.401426			0.995087		0.994505	0.944974		0.988959	0.980075	0.989028	0.989028
P11404	FABPH_MOUSE	Fabp3 Fabph1	Fatty acid-binding protein, heart (Fatty acid-binding protein 3) (Heart-type fatty acid-binding protein) (H-FABP) (Mammary-derived growth inhibitor) (MDGI)	13.0439	8.91883	13.1007	14.9963	12.0699	15.7666	14.7269	13.615		13.0439	0.77			9.69638	18.6159	0	0			133	4.88618	2.83632	6.57	6.8	-0.336	0.424749	4.37627	0.701334	0.603766	4.42647	1.88326	0.796185	1.03986				0.987511	0.874751	0.978996	0.977302	0.88837	0.88144	0.906636	0.982415	0.982415
P11438	LAMP1_MOUSE	Lamp1 Lamp-1	Lysosome-associated membrane glycoprotein 1 (LAMP-1) (Lysosome-associated membrane protein 1) (120 kDa lysosomal membrane glycoprotein) (CD107 antigen-like family member A) (LGP-120) (Lysosomal membrane glycoprotein A) (LGP-A) (P2B) (CD antigen CD107a)	2.62939	2.84368	2.40388	1.03882	2.67979	2.69629	2.41142	2.43552	2.34566	2.62939	0.0015			1.45576		0	1			406		4.06889	8.4	9.9	-0.01	8.73335	1.05996	0.62324	2.15784	0.540421	0.505412	0.145605	0.491094	0.237051			0.938778	0.964732	0.963655	0.725923	0.952512	0.947585	0.980702	0.933748	0.933748
P11983	TCPA_MOUSE	Tcp1 Cct1 Ccta	T-complex protein 1 subunit alpha (TCP-1-alpha) (CCT-alpha) (Tailless complex polypeptide 1A) (TCP-1-A) (Tailless complex polypeptide 1B) (TCP-1-B)	6.42852	6.09217	7.2268	8.40018	9.10754	8.28579	8.75192	8.45202	8.08735	6.42852	0.3555			2.15398		0	0	Chaperones and Heat Shock Proteins		556	6.236	3.54741	6.17	4.5	-0.057	0.219946	0.518611	0.451504	0.585753	0.925908	0.445522	0.56698	0.832973	0.451399			0.991768	0.964226	0.981906	0.96846	0.94591	0.977322	0.966631	0.957633	0.957633
P12382	PFKAL_MOUSE	Pfkl Pfk-l Pfkb	ATP-dependent 6-phosphofructokinase, liver type (ATP-PFK) (PFK-L) (EC 2.7.1.11) (6-phosphofructokinase type B) (Phosphofructo-1-kinase isozyme B) (PFK-B) (Phosphohexokinase)	8.61475	8.04379	7.82064	9.73048	10.0026	8.69979	9.9214	9.50178	8.59599	8.61475	0.546			2.43666		0	0			780	4.86832	3.91845	7.17	1.4	-0.083	0.364702	0.476071	0.457613	0.599303	0.852902	0.557867	0.630797	0.702249	0.479652			0.983727	0.976082	0.984507	0.952449	0.952325	0.966898	0.966376	0.960438	0.960438
P12787	COX5A_MOUSE	Cox5a	Cytochrome c oxidase subunit 5A, mitochondrial (Cytochrome c oxidase polypeptide Va)	22.9354	22.2958	24.744	25.0871		25.3107	25.3542	25.1954	25.6814	22.9354	0.944			15.6789	13.1544	0	0	Mitochondrial proteins	Mitochondrial CIV	146	7.67846	3.34753	6.53	6.2	-0.159	0.984273		3.7747	1.04717		2.37546	0.903001	1.38993	1.54716			0.986929		0.968308	0.943861		0.91888	0.981125	0.968369	0.968369
P14733	LMNB1_MOUSE	Lmnb1	Lamin-B1	46.9791	48.0567	122.566	28.4431	43.285	103.856	31.3684		68.9687	46.9791	0.992	44.935	62.9081			0	0	Cytoskeletal proteins	Intermediate filaments	588	4.3858	2.35411	5.16	26	-0.816	4.97982	6.73052	26.1365			33.372	51.8217		73.6997	2.1167	2.99673	0.751209	0.668799								0.990218
P16332	MUTA_MOUSE	Mut	Methylmalonyl-CoA mutase, mitochondrial (MCM) (EC 5.4.99.2) (Methylmalonyl-CoA isomerase)	7.88091	9.14376	6.80196	8.73849	8.46616	7.85092	9.49316	8.48404	7.95868	7.88091	0.4845			5.90303		0	0	Mitochondrial proteins	Mitochondrial matrix	748	5.18862	2.61595	6.89	2.4	-0.234	0.349872	1.58996	0.377303	0.524695		0.663441	0.451232	0.672704	0.430233			0.98433		0.985529	0.918745		0.962959	0.979668	0.969754	0.969754
P17156	HSP72_MOUSE	Hspa2 Hcp70.2 Hsp70-2	Heat shock-related 70 kDa protein 2 (Heat shock protein 70.2)	6.71943	6.02002	6.43798	7.2991	7.4832	7.60193	7.631	7.56492	6.30659	6.71943	0.3875				8.7771	0	0	Chaperones and Heat Shock Proteins		633	4.98797	3.1116	5.67	9.2	-0.486	0.340935	0.543409	0.627544	0.583951	5.03253	1.13968	0.272109	0.80496	1.0321			0.982931	0.988316	0.977039	0.886666	0.953779	0.943959	0.988029	0.956413	0.956413
P18242	CATD_MOUSE	Ctsd	Cathepsin D (EC 3.4.23.5)	5.61128	5.52652	4.62331	5.79754	7.32649	4.35113	7.21066	5.71547	5.33595	5.61128	0.268			2.1118		0	0			410	5.79536	4.24092	7.15	1.5	-0.02	0.634487	0.822375	0.554644	0.916175	2.93837	0.375238	0.370028	0.939342	0.611076			0.932078	0.908256	0.950394	0.634529	0.966267	0.960105	0.979203	0.948583	0.948583
P18572	BASI_MOUSE	Bsg	Basigin (Basic immunoglobulin superfamily) (HT7 antigen) (Membrane glycoprotein gp42) (CD antigen CD147)	12.8726	12.1795	12.7063	13.6238		14.3707	13.768	11.856	14.3402	12.8726	0.765			3.19117	2.86769	0	0	Membrane trafficking proteins		389	4.51935	4.17252	5.85	16.7	-0.345	0.498329	1.73371	0.72224	0.354282		0.50795	0.604308	0.657865	0.358124			0.986783	0.986614	0.969689	0.9743		0.984247	0.976169	0.988575	0.988575
P19096	FAS_MOUSE	Fasn	Fatty acid synthase (EC 2.3.1.85) [Includes: [Acyl-carrier-protein] S-acetyltransferase (EC 2.3.1.38); [Acyl-carrier-protein] S-malonyltransferase (EC 2.3.1.39); 3-oxoacyl-[acyl-carrier-protein] synthase (EC 2.3.1.41); 3-oxoacyl-[acyl-carrier-protein] reductase (EC 1.1.1.100); 3-hydroxyacyl-[acyl-carrier-protein] dehydratase (EC 4.2.1.59); Enoyl-[acyl-carrier-protein] reductase (EC 1.3.1.39); Ole…	5.37907	5.28816	5.19221	6.15164	6.56306	5.77787	6.6263	6.5285	5.79202	5.37907	0.2425			2.26678		0	0			2504	5.07492	3.99344	6.59	5.9	-0.087	0.205388	0.383957	0.311108	0.360731	0.527439	0.287031	0.330204	0.491292	0.292922			0.990839	0.975284	0.986882	0.980327	0.965937	0.984827	0.98329	0.967414	0.967414
P19157	GSTP1_MOUSE	Gstp1 Gstpib	Glutathione S-transferase P 1 (Gst P1) (EC 2.5.1.18) (GST YF-YF) (GST class-pi) (GST-piB) (Preadipocyte growth factor)	13.8247	18.3563	16.4379	15.4555		14.6275	16.7214	18.0408	16.0839	13.8247	0.791			7.5437	7.29364	0	0			210			5.55		-0.259	1.93437		4.89812	0.576037		0.911215	0.608398	2.81029	1.90859			0.978253		0.812569	0.953805		0.950231	0.983181	0.921932	0.921932
P19253	RL13A_MOUSE	Rpl13a P198 Tstap198-7	60S ribosomal protein L13a (Transplantation antigen P198) (Tum-P198 antigen)	12.8775	11.5828	10.1873	8.95735			12.6961	10.5559	10.5542	12.8775	0.7655	11.9769	8.99889		7.35524	0	0	Ribosome		203	3.27529	3.92722	11.02	7.4	-0.069	0.660758	0.666981						1.27089	3.89242	1.79605	0.76084	0.942184	0.977453						0.960451	0.960451	0.945414
P19783	COX41_MOUSE	Cox4i1 Cox4 Cox4a	Cytochrome c oxidase subunit 4 isoform 1, mitochondrial (Cytochrome c oxidase polypeptide IV) (Cytochrome c oxidase subunit IV isoform 1) (COX IV-1)	22.5837	25.0626	22.8741	25.0656		26.9812	25.4312	24.8937	26.8441	22.5837	0.9025			15.5292	14.2714	0	0	Mitochondrial proteins	Mitochondrial CIV	169	7.29068	4.30991	9.23	5.9	-0.412	0.399173	0.798565	0.745772	1.05224		1.01803	0.835119	1.3037	1.0057			0.995225	0.999198	0.989579	0.962197		0.978041	0.983563	0.969442	0.969442
P21278	GNA11_MOUSE	Gna11 Gna-11	Guanine nucleotide-binding protein subunit alpha-11 (G alpha-11) (G-protein subunit alpha-11)	9.50632	8.89113	10.1884	9.64878	10.9672	11.6266	9.96776	9.25753	11.4958	9.50632	0.6015			1.49655		0	1			359	3.33979	3.79309	5.98	2.5	-0.342	0.310709	1.11387	0.39283	0.329859	1.02146	0.495823	0.227123	0.315451	0.470328			0.988953	0.982381	0.991883	0.958699	0.988056	0.987714	0.994548	0.988941	0.988941
P21279	GNAQ_MOUSE	Gnaq	Guanine nucleotide-binding protein G(q) subunit alpha (Guanine nucleotide-binding protein alpha-q)	12.2287	11.1979	16.8675	13.141	12.7299	19.0744	13.1488	12.6196	18.9522	12.2287	0.7445			3.52678		0	0	GTPases and regulators		359	5.24848	3.5293	5.69	2.2	-0.447	0.208233	0.375892	0.49701	0.362864	0.415281	0.556082	0.283185	0.394276	0.404762			0.995861	0.989032	0.991877	0.98768	0.988861	0.985758	0.993755	0.988248	0.988248
P22315	HEMH_MOUSE	Fech	Ferrochelatase, mitochondrial (EC 4.99.1.1) (Heme synthase) (Protoheme ferro-lyase)	15.0214	13.3223	13.1994	17.1344	17.9092	17.6587	17.3342	16.5039	16.6773	15.0214	0.8195			5.0704		0	0	Mitochondrial proteins	Mitochondrial inner membrane	420	4.4224		8.91	12.6		0.911758	0.84405	0.958685	1.17256	1.30555	1.45998	0.787448	0.768823	0.938661			0.952386	0.971377	0.969624	0.883841	0.889182	0.946454	0.963441	0.977984	0.977984
P22892	AP1G1_MOUSE	Ap1g1 Adtg Clapg1	AP-1 complex subunit gamma-1 (Adaptor protein complex AP-1 subunit gamma-1) (Adaptor-related protein complex 1 subunit gamma-1) (Clathrin assembly protein complex 1 gamma-1 large chain) (Gamma-adaptin) (Gamma1-adaptin) (Golgi adaptor HA1/AP1 adaptin subunit gamma-1)	8.43083	8.06908	7.26499	11.1737	11.322	9.3672	9.85323	9.66652	8.24592	8.43083	0.5315			2.77164		0	0	Clathrin endocytosis apparatus		822	4.28685	3.11494	6.8	10.5	-0.113	0.458833	0.525348	0.498238	0.831593	1.2026	0.793242	0.604865	1.12614	0.689183			0.985372	0.972998	0.980836	0.882893	0.930163	0.976457	0.93679	0.95429	0.95429
P23242	CXA1_MOUSE	Gja1 Cxn-43	Gap junction alpha-1 protein (Connexin-43) (Cx43) (Gap junction 43 kDa heart protein)	7.07002	6.31076	15.2776	7.09649	6.8375	12.9438	7.20449	7.0392	15.4579	7.07002	0.417			7.55359		0	0			382						21.9247	0.593867	1.41671	1.37791	0.814233	0.72002	0.395689	0.601359	0.630575				0.968026	0.921588	0.765053	0.969139	0.969473	0.972918	0.95856	0.95856
P23506	PIMT_MOUSE	Pcmt1	Protein-L-isoaspartate(D-aspartate) O-methyltransferase (PIMT) (EC 2.1.1.77) (L-isoaspartyl protein carboxyl methyltransferase) (Protein L-isoaspartyl/D-aspartyl methyltransferase) (Protein-beta-aspartate methyltransferase)	10.3889	12.986	10.7726	11.9011		12.8545	12.9833	13.2276	12.6876	10.3889	0.651			8.16933	15.2136	0	0			227	6.24558		7.65	5.3		0.285213	1.21903	0.618854	0.707725		0.804502	0.678816	2.02841	0.665986			0.997162		0.983474	0.910102		0.989781	0.966062	0.974975	0.974975
P23927	CRYAB_MOUSE	Cryab Crya2	Alpha-crystallin B chain (Alpha(B)-crystallin) (P23)	8.19001	9.51799	7.09779	8.10544	8.22145	7.27422	8.40584	8.24231	7.34237	8.19001	0.1425			2.46945		0	0	Chaperones and Heat Shock Proteins		175	5.08429	3.55691	7.33	21.7	-0.488	0.23353	2.58	0.290186	0.57871	0.469679	0.376301	0.303305	0.400968	0.295059			0.992494	0.694952	0.992452	0.894507	0.979905	0.98093	0.988202	0.981534	0.981534
P24270	CATA_MOUSE	Cat Cas-1 Cas1	Catalase (EC 1.11.1.6)	4.26486	0.173287	4.72135	3.63231	4.46152	3.84601	3.83611	3.64194	3.84347	4.26486	0.1315			2.34548		0	0			527	4.22722	3.10449	7.88	15.6	-0.635	0.340104	7.32075	0.45842	1.06083		0.401777	0.238503	0.692759	0.302772			0.987511		0.958534	0.713089		0.969152	0.981409	0.954435	0.954435
P24472	GSTA4_MOUSE	Gsta4 Gsta	Glutathione S-transferase A4 (EC 2.5.1.18) (GST A4-4) (GSTA4-4) (GST class-alpha member 4) (Glutathione S-transferase 5.7) (GST 5.7)	10.3457	10.074	11.4357	11.9905		13.5012	12.2938	11.4888	13.7684	10.3457	0.648			7.36518	13.4911	0	0			222	4.60397	3.0693	7.38	9.5	-0.199	0.308172	0.92472	0.523392	0.639853		0.548034	0.697317	1.31997	0.612035			0.99071	0.973204	0.98615	0.926662		0.979389	0.904573	0.854666	0.854666
P24549	AL1A1_MOUSE	Aldh1a1 Ahd-2 Ahd2 Aldh1	Retinal dehydrogenase 1 (RALDH 1) (RalDH1) (EC 1.2.1.-) (EC 1.2.1.36) (ALDH-E1) (ALHDII) (Aldehyde dehydrogenase family 1 member A1) (Aldehyde dehydrogenase, cytosolic)	8.87517	7.10179	10.7034	7.42752	13.543	11.5092	11.5534	13.2922	11.4868	8.87517	0.56			5.97696		0	1			501						1.43208	4.36883	0.926603	2.89444	0.451076	0.518648	1.32583	1.97897	0.412677			0.660129		0.954565			0.977321	0.760255	0.883562	0.883562
P26039	TLN1_MOUSE	Tln1 Tln	Talin-1	6.41889	5.86046	5.59564	6.14564	5.50509	5.12157	5.21647	5.42374	5.53799	6.41889	0.3545			2.9306		0	0	Cell adhesion molecules		2541	3.59154	3.16495	6.17	11.9	-0.24	0.216692	0.485673	0.299697	0.823054	0.679027	0.891129	0.456084	0.755827	0.473415			0.993527	0.974699	0.991004	0.607585	0.970867	0.931203	0.945462	0.948572	0.948572
P26040	EZRI_MOUSE	Ezr Vil2	Ezrin (Cytovillin) (Villin-2) (p81)	7.00685	6.37213	4.0748	6.36654	7.06691	5.00472	7.31549	7.07562	7.40072	7.00685	0.411			3.24942		0	0	Myelin		586	4.52187	3.40209	6.1	32.9	-0.974	0.276823	0.608669	0.527853	0.562015	0.468475	1.72699	0.292039	0.454173	0.302111			0.992846	0.957696	0.964492	0.872687	0.980855	0.914902	0.987042	0.973346	0.973346
P26231	CTNA1_MOUSE	Ctnna1 Catna1	Catenin alpha-1 (102 kDa cadherin-associated protein) (Alpha E-catenin) (CAP102)	9.92371	13.1134	2.61944	10.816	35.7666	5.80064	7.56988	11.5838	5.4635	9.92371	0.625			1.61219		0	0			906						3.36525	1.70183	0.297347	1.98208		1.62712	1.26445	2.56569	1.13481			0.690753	0.985424	0.954677	0.632262		0.743673	0.767838	0.646809	0.646809
P26516	PSMD7_MOUSE	Psmd7 Mov-34 Mov34	26S proteasome non-ATPase regulatory subunit 7 (26S proteasome regulatory subunit RPN8) (26S proteasome regulatory subunit S12) (Mov34 protein) (Proteasome subunit p40)	6.32123	6.30454	6.29262	7.12788		6.57485	7.20935	7.63417	7.06935	6.32123	0.347			3.53912	1.76644	0	0			321	5.27758	3.53542	6.76	19.9	-0.488	0.4081	0.750808	0.705256	0.564687		0.826125	0.737853	1.77166	0.512753			0.975763	0.963883	0.965567	0.883588		0.875543	0.825929	0.928573	0.928573
P26638	SYSC_MOUSE	Sars Sars1 Sers	Serine--tRNA ligase, cytoplasmic (EC 6.1.1.11) (Seryl-tRNA synthetase) (SerRS) (Seryl-tRNA(Ser/Sec) synthetase)	5.16142	5.31184	5.43767	6.01499	6.84525	6.01946	6.29161	6.34241	6.08925	5.16142	0.2185			2.24384		0	0			512	5.8675	3.92361	6.31	10.7	-0.519	0.198236	0.463732	0.348582	0.431613	0.778981	0.30834	0.481705	0.721398	0.394283			0.991036	0.966379	0.984375	0.956895	0.954646	0.987855	0.958476	0.956852	0.956852
P26645	MARCS_MOUSE	Marcks Macs	Myristoylated alanine-rich C-kinase substrate (MARCKS)	18.0132	15.6731	26.0003	22.8913	22.717	27.0575	23.4609	25.5051	30.6517	18.0132	0.8685			1.82278		0	1			309	7.14951	3.60304	4.33	94.2	-0.848	1.08938	1.46609	2.14656	0.737322	2.0695	1.1662	0.593393	2.00926	1.00361			0.957366	0.969076	0.942471	0.943854	0.95975	0.977407	0.987528	0.820376	0.820376
P27546	MAP4_MOUSE	Map4 Mtap4	Microtubule-associated protein 4 (MAP-4)	5.20781	5.15563	5.33548	5.24401	5.45686	5.75157	5.56248	5.64237	6.06072	5.20781	0.2245			1.89068		0	0	Cytoskeletal proteins	Microtubule-associated proteins	1125	5.27092	4.21574	4.98	72.3	-0.581	0.257609	0.658668	0.309588	0.39353	0.575285	0.27764	0.371505	0.448187	0.333881			0.986577	0.952865	0.987057	0.962887	0.96561	0.985317	0.974208	0.966577	0.966577
P27659	RL3_MOUSE	Rpl3	60S ribosomal protein L3 (J1 protein)	11.005	10.4214	10.2214	9.76495	10.8977		10.3841	8.39496	9.65124	11.005	0.6885	10.35	9.11774			0	0	Ribosome		403	5.00262	2.93044	10.21	15.9	-0.637	0.782914	0.578168	0.570717	24.1534			0.630863	1.19606	0.603513	0.911546	0.905838	0.920053	0.978792	0.944102	0.822384			0.87767	0.956895	0.956895	0.973515
P28271	ACOC_MOUSE	Aco1 Ireb1 Irebp	Cytoplasmic aconitate hydratase (Aconitase) (EC 4.2.1.3) (Citrate hydro-lyase) (Iron regulatory protein 1) (IRP1) (Iron-responsive element-binding protein 1) (IRE-BP 1)	9.83085	8.8196	9.34086	10.3235	9.94018	9.94463	10.2402	9.22665	8.23969	9.83085	0.621			5.98378		0	0			889	4.7753	3.12189	7.51	2	-0.069	0.381364	0.627875	0.43169	0.694874	0.766172	0.515467	0.591396	0.849811	1.92411			0.985506	0.963969	0.987282	0.957757	0.951219	0.97159	0.952645	0.951423	0.951423
P30416	FKBP4_MOUSE	Fkbp4 Fkpb52	Peptidyl-prolyl cis-trans isomerase FKBP4 (PPIase FKBP4) (EC 5.2.1.8) (52 kDa FK506-binding protein) (52 kDa FKBP) (FKBP-52) (59 kDa immunophilin) (p59) (FK506-binding protein 4) (FKBP-4) (FKBP59) (HSP-binding immunophilin) (HBI) (Immunophilin FKBP52) (Rotamase) [Cleaved into: Peptidyl-prolyl cis-trans isomerase FKBP4, N-terminally processed]	5.94691	5.14297	6.54027	8.90099		7.36462	6.55718	8.03747	7.21495	5.94691	0.3075			2.33331	0.485181	0	0	Mitochondrial proteins		458	4.09239	3.77313	5.72	13.8	-0.584	0.444523	0.547746	0.280818	1.28134		0.736145		6.08997	0.76747			0.974938	0.976654	0.990156	0.797811		0.958465		0.927809	0.927809
P34022	RANG_MOUSE	Ranbp1 Htf9-a Htf9a	Ran-specific GTPase-activating protein (HpaII tiny fragments locus 9a protein) (Ran-binding protein 1) (RANBP1)	8.72358	10.6898	9.01198	9.93354		8.79303	9.94758	9.95045	8.03784	8.72358	0.552			4.88882	5.75536	1	0			203	6.37208	3.03423	5.22	40.4	-1.077	0.284733	1.0367	0.36881	0.609936		0.830768	0.430258	10.546	1.45845			0.990743		0.99275	0.906508		0.957862	0.96147	0.93089	0.93089
P35276	RAB3D_MOUSE	Rab3d	Ras-related protein Rab-3D	10.0804	9.85036	10.0534	10.8042	10.9267	11.5924	11.0829	11.1545	11.3425	10.0804	0.633			2.3701		0	0	Small GTPases and related proteins		219	5.2638	2.79727	4.93	19.6	-0.387	0.267813	0.466819	0.312959	0.406721	0.639002	0.466318	0.456037	0.622113	0.453849			0.992713	0.981736	0.99358	0.985233	0.971	0.982317	0.983018	0.972229	0.972229
P35278	RAB5C_MOUSE	Rab5c	Ras-related protein Rab-5C	6.80509	6.83495	5.95668	7.6814	7.84871	6.6519	7.76727	7.63385	6.56916	6.80509	0.3945			2.29412		0	0	Small GTPases and related proteins		216	6.21953	3.79281	8.42	18.5	-0.233	0.545532	1.2711	0.34337	0.501226	0.74242	0.263003	0.396112	0.442795	0.283321			0.988587	0.973934	0.991733	0.906155	0.963567	0.988052	0.979471	0.98041	0.98041
P35279	RAB6A_MOUSE	Rab6a Rab6 MNCb-1660	Ras-related protein Rab-6A (Rab-6)	2.63231	2.60757	3.72422	2.88823	3.11434	3.84333	3.08826	2.97513	4.13296	2.63231	0.0395			1.28521		0	1	Small GTPases and related proteins		208	4.6867	4.1262	5.55	17.3	-0.416	0.136531	0.354314	0.195931	0.890189	0.54885	0.497865	0.170832	0.201284	0.161177			0.989977	0.96359	0.990269	0.687558	0.969491	0.954177	0.984181	0.979962	0.979962
P35282	RAB21_MOUSE	Rab21	Ras-related protein Rab-21 (Rab-12)	5.69098	5.49326	5.41786	5.9233	6.32472	5.97864	6.30267	6.28291	5.88519	5.69098	0.2755			1.28307		0	0	Small GTPases and related proteins		222	5.5771	3.10721	7.94	18	-0.342	0.315149	0.743263	0.372005	0.345898	0.58658	0.342191	0.323544	0.548698	0.267241			0.982336	0.971928	0.982828	0.931874	0.969753	0.982891	0.982873	0.97018	0.97018
P35283	RAB12_MOUSE	Rab12	Ras-related protein Rab-12 (Rab-13)	5.8575	5.96686	6.45839	6.3097	6.59059	7.61555	6.74941	6.44481	6.48208	5.8575	0.296			1.14587		0	0	Small GTPases and related proteins		243		3.49776	8.41	23.5	-0.477	0.461856	0.920671	0.791001	0.656925	0.72797	0.795194	0.301641	0.696345	0.507355			0.94918	0.961939	0.966373	0.885649	0.965148	0.985579	0.985762	0.96742	0.96742
P35293	RAB18_MOUSE	Rab18	Ras-related protein Rab-18	4.72664	4.696	4.38335	5.16428	5.47569	5.07495	5.36537	5.49583	4.83039	4.72664	0.1735			1.08831		0	0	Small GTPases and related proteins		206	5.12625	3.21378	5.36	5.8	-0.322	0.241771	0.450601	0.36125	0.324171	0.676388	0.610317	0.26892	0.457555	0.258997			0.985473	0.973743	0.984527	0.929944	0.965543	0.933801	0.985149	0.964718	0.964718
P35505	FAAA_MOUSE	Fah	Fumarylacetoacetase (FAA) (EC 3.7.1.2) (Beta-diketonase) (Fumarylacetoacetate hydrolase)	14.3795	14.2556	16.2596	16.246	18.9359	14.9956	16.8525	17.0145	16.8351	14.3795	0.8055			7.93497		0	0			419	4.72247	2.85248	7.19	6	-0.211	1.69446	0.711164	2.65942	1.22232	2.11062	2.54562	0.837662	2.40837	0.921373			0.939857	0.975654	0.928828	0.876936	0.889425	0.87792	0.945115	0.812397	0.812397
P35762	CD81_MOUSE	Cd81 Tapa1	CD81 antigen (26 kDa cell surface protein TAPA-1) (Target of the antiproliferative antibody 1) (CD antigen CD81)	16.6535	20.7366	12.4901	23.8074	26.6012	16.2441	24.7833	25.1542	17.1767	16.6535	0.8455			0.770138		0	1			236						4.40126	1.37927	1.93706	1.28434	1.65797	0.942598	0.726636	1.45076	0.968621				0.938168	0.76643	0.889103	0.743942	0.960598	0.983472	0.943017	0.943017
P38647	GRP75_MOUSE	Hspa9 Grp75 Hsp74 Hspa9a	Stress-70 protein, mitochondrial (75 kDa glucose-regulated protein) (GRP-75) (Heat shock 70 kDa protein 9) (Mortalin) (Peptide-binding protein 74) (PBP74) (p66 MOT)	9.42388	9.56117	9.36104	11.1588	11.7018	11.9316	11.4466	11.4123	11.9817	9.42388	0.595			5.65726		0	0	Mitochondrial proteins	Mitochondrial matrix	679	6.64926	3.57634	6.07	10.8	-0.389	0.18688	0.442401	0.317149	0.500337	0.682686	0.38575	0.375835	0.514034	0.386792			0.995829	0.984335	0.992408	0.946005	0.974836	0.988023	0.988319	0.980638	0.980638
P39054	DYN2_MOUSE	Dnm2 Dyn2	Dynamin-2 (EC 3.6.5.5) (Dynamin UDNM)	9.97719	8.3965	8.18699	11.1466	10.1975	9.09162	10.7921	10.1566	8.37685	9.97719	0.719			2.41065		0	0	Endocytic proteins		870	4.7125	3.18893	7.43	22.2	-0.453	0.358377	0.787142	0.402308	0.788843	1.0207	0.620952	0.530599	0.715826	0.499558			0.98801	0.967548	0.9871	0.953174	0.937831	0.969431	0.975799	0.957684	0.957684
P40124	CAP1_MOUSE	Cap1 Cap	Adenylyl cyclase-associated protein 1 (CAP 1)	8.70117	8.12853	8.8877	10.7548	11.0366	9.67016	10.866	11.1736	9.55735	8.70117	0.55			2.9586		0	0			474	6.73414	3.97424	7.52	25.9	-0.355	0.26107	0.494439	0.470224	0.599462	0.823343	0.489179	0.543436	0.741081	0.333628			0.991785	0.974634	0.98434	0.914866	0.956776	0.978993	0.975221	0.96265	0.96265
P40142	TKT_MOUSE	Tkt	Transketolase (TK) (EC 2.2.1.1) (P68)	12.0232	11.3168	15.3851	12.1892	11.6925	14.2379	12.3106	11.7125	14.2112	12.0232	0.738			9.75838		0	0	Endoplasmic reticulum		623	6.67663	3.7602	7.5	7.2	-0.146	0.233115	0.444293	0.414185	0.401666	0.518137	0.340412	0.379261	0.459523	0.339053			0.995472	0.985584	0.99369	0.990097	0.980408	0.9923	0.988885	0.984626	0.984626
P41105	RL28_MOUSE	Rpl28	60S ribosomal protein L28	9.5921	8.92776	8.48858	9.48049	9.97521		9.10269	8.43307	8.32929	9.5921	0.608			6.06198	5.80894	0	0	Ribosome		137		2.42813	12.01	29.2	-0.746	0.524767	0.581826	0.635451	13.0667	4.01373		0.767792	2.04272	1.28404			0.974227	0.978874	0.984586				0.929922	0.970214	0.970214
P42208	SEPT2_MOUSE	Sept2 Nedd-5 Nedd5	Septin-2 (Neural precursor cell expressed developmentally down-regulated protein 5) (NEDD-5)	17.4961	16.9887	15.7792	17.9544	16.1145	17.1066	18.1011	17.6027	16.7539	17.4961	0.8575			4.06655		0	0	Cytoskeletal proteins		361	5.73872	2.58433	6.54	12.2	-0.523	0.962508	0.751097	1.14951	0.797126	1.57599	0.665868	0.77629	0.681212	0.531162			0.961109	0.976531	0.949294	0.932681	0.931693	0.983417	0.968004	0.988183	0.988183
P43274	H14_MOUSE	Hist1h1e H1f4	Histone H1.4 (H1 VAR.2) (H1e)	30.9344	26.7486	97.5314	26.0315	28.439	96.9277	25.6858	27.4228	99.869	30.9344	0.987			34.7146		0	0	Histones		219	5.89404	0.477121	11.1	68	-0.819	3.30307	3.58255	3.59403		6.85147	4.88379	3.3577	2.98077	9.68065			0.924044		0.98812				0.453222
P46471	PRS7_MOUSE	Psmc2 Mss1	26S proteasome regulatory subunit 7 (26S proteasome AAA-ATPase subunit RPT1) (Proteasome 26S subunit ATPase 2) (Protein MSS1)	5.35027	4.7836	5.05577	5.92832		5.32955	6.27286	5.96555	5.37367	5.35027	0.2395			2.78473	1.6048	0	0	Proteasome		433	4.92914		5.94	7.9		0.298345	0.748738	0.383263	0.996801		0.743132	0.777649	1.13779	0.568577			0.980868	0.935605	0.981242	0.798997		0.96128	0.74472	0.952997	0.952997
P46638	RB11B_MOUSE	Rab11b	Ras-related protein Rab-11B	4.35066	4.29443	4.63823	4.71722	5.20959	5.22989	5.05756	4.99464	5.19464	4.35066	0.1385			1.79617		0	0	Small GTPases and related proteins		218			5.55		-0.426	0.121675	0.34087	0.303989	0.347472	0.635043	0.242033	0.269964	0.397451	0.244545			0.995853	0.975065	0.985832	0.969306	0.962048	0.987423	0.984242	0.970865	0.970865
P46935	NEDD4_MOUSE	Nedd4 Kiaa0093 Nedd-4 Nedd4-1 Nedd4a	E3 ubiquitin-protein ligase NEDD4 (EC 2.3.2.26) (HECT-type E3 ubiquitin transferase NEDD4) (Neural precursor cell expressed developmentally down-regulated protein 4) (NEDD-4)	2.39103	2.38373	2.31957	5.65032	3.71365	3.27058	0.173956	0.17334	2.59022	2.39103	0.03			0.987534		0	1	Protein modification and degradation		887	3.31311	3.88321	5.26	30.4	-0.719	0.235177	0.268267	0.266451	35.4872	3.37656	0.996031			1.46801			0.969425	0.962138	0.962289		0.963689	0.933634
P47738	ALDH2_MOUSE	Aldh2 Ahd-1 Ahd1	Aldehyde dehydrogenase, mitochondrial (EC 1.2.1.3) (AHD-M1) (ALDH class 2) (ALDH-E2) (ALDHI)	8.35849	7.59524	5.87882	10.2078	10.1864	7.57599	10.5837	9.67983	7.71233	8.35849	0.523			5.32659		0	0	Mitochondrial proteins	Mitochondrial matrix	519	6.86211	3.47842	7.62	5.2	-0.13	0.171578	1.12072	0.371211	0.400776	0.46184	0.303504	0.378976	0.33251	0.279306			0.995883	0.904859	0.982242	0.982597	0.981868	0.991031	0.986596	0.989059	0.989059
P47753	CAZA1_MOUSE	Capza1 Cappa1	F-actin-capping protein subunit alpha-1 (CapZ alpha-1)	9.53839	9.04154	9.90313	10.3095	11.3241	9.31292	10.6253	9.94136	8.81019	9.53839	0.604			2.26965		0	0	Cytoskeletal proteins	Actins	286	5.21282		5.55	10.5		0.478512	1.90654	0.824323	0.723044	2.13227	1.85443	0.616322		1.91378			0.976873	0.941485	0.967258	0.890697		0.743164	0.909064
P47962	RL5_MOUSE	Rpl5	60S ribosomal protein L5	13.021	11.6148	11.9363	11.6478	12.0765	12.9675	12.1674	12.4545	12.011	13.021	0.769				6.06035	0	0	Ribosome		297		1.39794	9.77	19.9	-0.755	0.498275	0.737183	1.40823	1.36862	0.888228	0.591172	0.794726	1.10825	0.573403			0.983735	0.976497	0.925559		0.939701		0.900366	0.900847	0.900847
P48036	ANXA5_MOUSE	Anxa5 Anx5	Annexin A5 (Anchorin CII) (Annexin V) (Annexin-5) (Calphobindin I) (CBP-I) (Endonexin II) (Lipocortin V) (Placental anticoagulant protein 4) (PP4) (Placental anticoagulant protein I) (PAP-I) (Thromboplastin inhibitor) (Vascular anticoagulant-alpha) (VAC-alpha)	11.1764	11.4431	11.7515	13.1415		13.2823	12.9378	13.4623	13.3847	11.1764	0.7015			6.26604	4.51492	0	0	Membrane trafficking proteins		319	5.29993	3.21617	4.95	3.8	-0.332	0.395333	1.03865	0.488881	0.752202		0.509969	0.590923	1.00212	0.46209			0.987942	0.980004	0.98812	0.915153		0.982555	0.94095	0.952802	0.952802
P48722	HS74L_MOUSE	Hspa4l Apg1 Hsp4l Osp94	Heat shock 70 kDa protein 4L (Heat shock 70-related protein APG-1) (Osmotic stress protein 94)	7.68908	7.40491	7.1592	9.32193	9.88247	7.75259	9.27629	8.98542	7.69344	7.68908	0.47			2.88248		0	0	Chaperones and Heat Shock Proteins		838	5.83715	3.02776	5.75	14.4	-0.62	0.266532	0.481464	0.393327	0.666043	0.756064	0.393066	0.532926	0.743639	0.466052			0.990234	0.975036	0.985853	0.950101	0.962988	0.980628	0.97039	0.95733	0.95733
P49442	INPP_MOUSE	Inpp1	Inositol polyphosphate 1-phosphatase (IPP) (IPPase) (EC 3.1.3.57)	10.5321	11.3223	11.4769	11.3972	17.8926	11.781	13.902	14.0333	14.9406	10.5321	0.6625			7.41495		0	0			396	5.69407	2.76118	5	8.3	-0.162	0.47352	1.63031	0.654317	1.3171		2.54762	1.98629	7.19879	3.09675			0.970034	0.90409	0.978932	0.759152		0.819612	0.655468	0.884113	0.884113
P49722	PSA2_MOUSE	Psma2 Lmpc3	Proteasome subunit alpha type-2 (EC 3.4.25.1) (Macropain subunit C3) (Multicatalytic endopeptidase complex subunit C3) (Proteasome component C3)	8.06323	7.8132	7.46453	9.68238		8.30734	10.3429	10.0864	8.08839	8.06323	0.499			3.76023	5.8599	1	0	Proteasome		234	6.23854	3.15381	7.43	3.8	-0.189	0.331145	0.895669	0.54694	0.691677		0.844092	0.737462	1.21215	0.65447			0.988722	0.973	0.978729	0.89491		0.950823	0.959356	0.931292	0.931292
P51150	RAB7A_MOUSE	Rab7a Rab7	Ras-related protein Rab-7a	4.77957	4.6384	4.1582	5.03613	5.29943	4.46385	5.28155	5.28781	4.34147	4.77957	0.1805			3.25494		0	0	Small GTPases and related proteins		207	6.40356	3.82705	6.7	4.8	-0.377	0.165922	0.362786	0.278592	0.44328	0.49248	0.216231	0.261133	0.356599	0.233876			0.993071	0.974239	0.985736	0.877999	0.968645	0.987376	0.985738	0.976981	0.976981
P51660	DHB4_MOUSE	Hsd17b4 Edh17b4	Peroxisomal multifunctional enzyme type 2 (MFE-2) (17-beta-hydroxysteroid dehydrogenase 4) (17-beta-HSD 4) (D-bifunctional protein) (DBP) (Multifunctional protein 2) (MPF-2) [Cleaved into: (3R)-hydroxyacyl-CoA dehydrogenase (EC 1.1.1.n12); Enoyl-CoA hydratase 2 (EC 4.2.1.107) (EC 4.2.1.119) (3-alpha,7-alpha,12-alpha-trihydroxy-5-beta-cholest-24-enoyl-CoA hydratase)]	4.11975	3.81157	4.05442	4.45281	3.84119	4.33836	4.84405	4.55721	4.28836	4.11975	0.1155			2.61504		0	0			735						0.544943	0.545363	0.643431	1.254	0.676689	0.268851	0.490731	0.587964	0.353451			0.678317	0.96664	0.933686	0.637916	0.924978	0.983957	0.945358	0.923346	0.923346
P52503	NDUS6_MOUSE	Ndufs6 Ip13	NADH dehydrogenase [ubiquinone] iron-sulfur protein 6, mitochondrial (Complex I-13kD-A) (CI-13kD-A) (NADH-ubiquinone oxidoreductase 13 kDa-A subunit)	18.9976	21.4567	18.1987	20.5904		21.1576	21.0118	20.5936	21.1524	18.9976	0.8805			8.06677	9.01331	0	0	Mitochondrial proteins	Mitochondrial CI	116	6.82509	3.01494	8.65	6.9	-0.489	0.752517	2.63701	0.814715	0.974048		0.891345	0.686918	1.01141	0.86127			0.981447		0.986142	0.931062		0.97922	0.985733	0.978236	0.978236
P53026	RL10A_MOUSE	Rpl10a Nedd-6 Nedd6	60S ribosomal protein L10a (CSA-19) (Neural precursor cell expressed developmentally down-regulated protein 6) (NEDD-6)	12.4955	11.91	11.0968	11.6123		10.7273	11.614	10.2173	10.7132	12.4955	0.756	11.6066	10.3521			0	0	Ribosome		217	5.75924		9.98	7.4		0.260288	0.888493	0.701288	1.02517		0.794147	0.606408	2.10658	0.562593	1.37928	1.71473	0.995751	0.97617	0.976313	0.894901		0.978367	0.954488	0.956404	0.956404	0.981812
P53395	ODB2_MOUSE	Dbt	Lipoamide acyltransferase component of branched-chain alpha-keto acid dehydrogenase complex, mitochondrial (EC 2.3.1.168) (Branched-chain alpha-keto acid dehydrogenase complex component E2) (BCKAD-E2) (BCKADE2) (Dihydrolipoamide acetyltransferase component of branched-chain alpha-keto acid dehydrogenase complex) (Dihydrolipoamide branched chain transacylase) (Dihydrolipoyllysine-residue (2-methyl…	16.9064	15.8872	15.8598	18.4957		17.7893	19.864	17.0881	18.7673	16.9064	0.571			14.2042	3.11114	0	0	Mitochondrial proteins	Mitochondrial matrix	482	4.59273	2.15229	8.6	15.6	-0.146	2.14184	1.94514	1.0509	0.809631		5.3686	1.38597	1.21454	1.98375			0.939234	0.636318	0.901098			0.770146	0.847278	0.857351	0.857351
P53986	MOT1_MOUSE	Slc16a1 Mct1	Monocarboxylate transporter 1 (MCT 1) (Solute carrier family 16 member 1)	10.6748	10.9605	13.7974	13.3694	13.6566	13.4876	13.4495	13.5496	13.7774	10.6748	0.669			4.52977		0	1			493						4.93538	1.59389	0.903416	1.39161	0.390185	1.06667	2.1667	2.07908	0.461798				0.820202	0.979348			0.975496	0.39249	0.831585	0.831585
P53994	RAB2A_MOUSE	Rab2a Rab2	Ras-related protein Rab-2A	7.07378	6.85113	6.69139	7.11044	7.27103	7.14207	7.24429	7.25893	7.02035	7.07378	0.417			1.26617		0	0	Small GTPases and related proteins		212	5.78256	3.55303	6.53	10.8	-0.367	0.238078	0.425063	0.335504	0.387361	0.539525	0.312885	0.300079	0.43272	0.283166			0.991386	0.978206	0.988556	0.977506	0.971713	0.98678	0.986983	0.976556	0.976556
P54775	PRS6B_MOUSE	Psmc4 Tbp7	26S proteasome regulatory subunit 6B (26S proteasome AAA-ATPase subunit RPT3) (CIP21) (MB67-interacting protein) (MIP224) (Proteasome 26S subunit ATPase 4) (Tat-binding protein 7) (TBP-7)	6.4825	6.71042	5.35553	6.97745		5.98828	6.9793	7.97261	7.43263	6.4825	0.3635			3.39125	4.03171	0	0	Proteasome		418	5.40067	3.52388	5.21	4.8	-0.346	0.356104	3.5407	0.523159	1.28302		1.05361	0.493001	7.14982	6.22208			0.985689	0.960478	0.973546	0.764345		0.961664	0.930291	0.952642	0.952642
P54822	PUR8_MOUSE	Adsl Adl	Adenylosuccinate lyase (ASL) (EC 4.3.2.2) (Adenylosuccinase) (ASase)	10.5665	9.5341	13.6711	12.5741		17.4253	13.4958	12.8847	12.8446	10.5665	0.664			5.51072	14.3754	0	0			484	3.9967	2.94101	7.27	5.2	-0.252	1.23343		0.972271	1.46405		2.13982	1.70628	3.60136	1.21103			0.827751		0.976091			0.961452	0.975974
P55258	RAB8A_MOUSE	Rab8a Mel Rab8	Ras-related protein Rab-8A (Oncogene c-mel)	10.5169	10.3035	10.8365	13.0871	12.5617	11.7244	11.8323	11.3642	11.9121	10.5169	0.662			6.0709		0	1	Small GTPases and related proteins		207		3.20871	9.07	11.6	-0.362	1.34619	0.805016	0.777832	0.654891	1.46489	1.03136	0.407035	0.616446	0.450942			0.742542	0.966255	0.94386	0.918923	0.959328	0.97081	0.985449	0.983754	0.983754
P56376	ACYP1_MOUSE	Acyp1 Acype	Acylphosphatase-1 (EC 3.6.1.7) (Acylphosphatase, organ-common type isozyme) (Acylphosphate phosphohydrolase 1)	10.9834	13.2023	12.0731	11.9809		13.2958	12.344	17.5003	11.609	10.9834	0.6855			8.40411	11.3708	0	0			99	6.111	2.43136	9.04	11.1	-0.505	0.433199	5.34821	0.357271	0.785287		0.741382	0.58317	0.331943	0.659237			0.994617		0.997394	0.910088		0.984629	0.97694
P57776	EF1D_MOUSE	Eef1d	Elongation factor 1-delta (EF-1-delta)	7.61227	9.1757	6.49371	13.8678		6.76554	7.56191	9.48723	6.34729	7.61227	0.4625			2.39167	4.66298	0	0	GTPases and regulators		281	4.39736		5.02	38.4		0.676176	1.29367	0.873072	70.9954		0.832954	2.54471	2.73842	1.18986			0.913492	0.976961	0.896869				0.595376
P58771	TPM1_MOUSE	Tpm1 Tpm-1 Tpma	Tropomyosin alpha-1 chain (Alpha-tropomyosin) (Tropomyosin-1)	14.0511	12.3443	16.7364	19.5833		20.4565	21.4164	20.6281	20.9931	14.0511	0.7995			5.35848	19.9227	0	0	Cytoskeletal proteins	Actin-associated proteins	284	4.49446	3.83366	4.74	18.3	-1.051	0.748554	27.6163	2.45908	1.57903		1.38148	4.04916	0.803325	3.02469			0.930212	0.835996	0.9202	0.831876		0.979658
P59325	IF5_MOUSE	Eif5	Eukaryotic translation initiation factor 5 (eIF-5)	4.00839	4.63193	4.31037	2.97544		4.9092	1.46663	5.49077	5.27214	4.00839	0.1085			4.64233	0.189575	0	1	RNA processing / Translation related		429	5.16258	2.98272	5.51	24.7	-0.785	0.436147	1.16665	0.589121	10.8599		0.502028		12.3681	1.40036			0.968777		0.968541			0.984689
P60469	LIPA3_MOUSE	Ppfia3	Liprin-alpha-3 (Protein tyrosine phosphatase receptor type f polypeptide-interacting protein alpha-3) (PTPRF-interacting protein alpha-3)	9.16836	9.16542	8.46032	11.7562	12.0539	8.97593	12.6286	12.6366	9.5153	9.16836	0.5785				11.1809	0	0	Synapse		1194	4.84284		5.65	41.9	-0.746	0.349951	0.673961	9.80616	0.663318	1.11427	0.807402	0.756055	0.918578	1.1057			0.986368	0.974286		0.916009	0.895849	0.975336	0.964277	0.955715	0.955715
P60766	CDC42_MOUSE	Cdc42	Cell division control protein 42 homolog (G25K GTP-binding protein)	10.2437	9.97281	11.3293	12.6183	12.3747	13.9475	11.9582	13.1656	14.9679	10.2437	0.642			3.16138		0	0			191	6.41381	3.83607	6.55	10.5	-0.165	0.0920043	0.270989	0.422619	0.31474	0.574315	0.360103	0.352011	0.442856	0.356437			0.999027	0.993161	0.988863	0.971938	0.984003	0.993023	0.988824	0.986635	0.986635
P60843	IF4A1_MOUSE	Eif4a1 Ddx2a Eif4a	Eukaryotic initiation factor 4A-I (eIF-4A-I) (eIF4A-I) (EC 3.6.4.13) (ATP-dependent RNA helicase eIF4A-1)	3.16811	3.09672	3.13473	4.22375		3.81804		5.93382		3.16811	0.0645	2.72247	2.84241	1.03228	0.269809	0	1			406	5.45771	2.99607	5.48	7.4	-0.069	0.557465	0.716208	0.372907			0.539264		4.45287		0.957239	9.72795	0.892305	0.929193	0.970525							0.916935
P61021	RAB5B_MOUSE	Rab5b	Ras-related protein Rab-5B	7.59759	6.81989	6.83009	8.40462	8.81981	7.55855	8.54673	8.59808	7.32093	7.59759	0.461			2.20886		0	0	Small GTPases and related proteins		215	5.68436	3.45924	8.14	19.1	-0.377	0.330905	0.699394	0.297047	0.601875	1.09413	0.385613	0.331455	0.467678	0.331854			0.99212	0.983448	0.991856	0.898138	0.963236	0.989017	0.986879	0.976845	0.976845
P61161	ARP2_MOUSE	Actr2 Arp2	Actin-related protein 2 (Actin-like protein 2)	13.348	11.7058	16.6705	14.5447	14.7002	16.5876	14.4323	14.0025	16.0876	13.348	0.7795			5.27572		0	0			394	5.38489	3.30276	6.74	3	-0.185	0.367096	0.964139	1.24167	0.764776	1.2882	0.580858	0.630664	0.725696	1.0927			0.99443	0.962712	0.973227	0.921841	0.935225	0.987682	0.979201	0.972493	0.972493
P61922	GABT_MOUSE	Abat Gabat	4-aminobutyrate aminotransferase, mitochondrial (EC 2.6.1.19) ((S)-3-amino-2-methylpropionate transaminase) (EC 2.6.1.22) (GABA aminotransferase) (GABA-AT) (Gamma-amino-N-butyrate transaminase) (GABA transaminase) (GABA-T) (L-AIBAT)	18.8463	17.5475	18.576	21.5637	19.7605	20.0181	21.276	20.6171	20.3874	18.8463	0.895			11.1376		0	0	Mitochondrial proteins	Mitochondrial matrix	500	6.51015	3.94934	8.08	0.4	-0.274	0.325612	1.05671	0.479079	0.655413	0.564246	0.47584	0.633331	0.792714	0.660647			0.995134	0.965727	0.993437	0.960762	0.987545	0.992447	0.986873	0.979921	0.979921
P62196	PRS8_MOUSE	Psmc5 Sug1	26S proteasome regulatory subunit 8 (26S proteasome AAA-ATPase subunit RPT6) (Proteasome 26S subunit ATPase 5) (Proteasome subunit p45) (p45/SUG) (mSUG1)	5.70244	7.85576	5.09834	7.14378		5.10515	7.1252	8.39674	6.43717	5.70244	0.277			1.84549	6.22115	0	0	Proteasome		406	4.71295	3.82445	7.55	7.6	-0.322	0.488867	1.77862	0.528854	0.783658		0.777449	0.900721	5.88923	1.23539			0.969105	0.8765	0.969979			0.968292	0.896881	0.967296	0.967296
P62270	RS18_MOUSE	Rps18	40S ribosomal protein S18 (Ke-3) (Ke3)	11.5786	15.801	14.4727	11.2142		12.0994	11.3095	11.5124	11.6897	11.5786	0.716			4.87791	6.23081	0	0	Ribosome		152		2.64345	10.99	14.5	-0.71	1.09792	2.19404	6.09777	0.964191		0.500562	0.555213	0.997915	0.88337			0.973623		0.925793	0.901632			0.961334	0.969037	0.969037
P62331	ARF6_MOUSE	Arf6	ADP-ribosylation factor 6	24.7185	20.5	20.9818	22.0107	21.644	22.7657	20.9587	21.4582	21.2898	24.7185	0.941			5.34017		0	0			175						2.59353	0.921537	1.82041	1.30505	1.27585	2.25186	0.954958	1.45107	0.63974				0.979454	0.966527	0.927098	0.961692	0.915195	0.954312	0.982418	0.982418
P62334	PRS10_MOUSE	Psmc6 Sug2	26S proteasome regulatory subunit 10B (26S proteasome AAA-ATPase subunit RPT4) (Proteasome 26S subunit ATPase 6) (Proteasome subunit p42)	5.47531	5.35686	5.17526	6.38407		5.43332	6.21789	3.65994	6.48757	5.47531	0.253			2.6984	3.17488	0	0			389	5.01747	2.52892	7.48	4.4	-0.437	0.487216	1.18167	0.967172	0.727863		0.876255	0.722084	1.86506	1.32592			0.958909	0.956659	0.934426	0.827962		0.950374	0.915222
P62821	RAB1A_MOUSE	Rab1A Rab1	Ras-related protein Rab-1A (YPT1-related protein)	9.3601	8.78808	9.01717	10.518	10.7186	9.98214	10.1239	10.1862	9.82115	9.3601	0.59			2.87543		0	0	Small GTPases and related proteins		205	6.47402	3.549	6.21	14.6	-0.3	0.306593	0.427441	0.287922	0.574233	0.633177	0.444554	0.404406	0.506417	0.423119			0.989429	0.982185	0.993626	0.975783	0.969025	0.980952	0.984837	0.978699	0.978699
P62852	RS25_MOUSE	Rps25	40S ribosomal protein S25	9.63982	10.6318	9.49834	10.1967		10.8979	9.5561	8.71486	9.70222	9.63982	0.612			4.50139	3.77632	0	0	Ribosome		125	4.15457	3.00303	10.11	36.8	-0.861	0.34211	1.43213	0.4555	7.08086		9.27465	0.71111	0.835481	0.434735			0.989273	0.973035	0.985816			0.990418	0.881206	0.983991	0.983991
P62869	ELOB_MOUSE	Elob Tceb2	Elongin-B (EloB) (Elongin 18 kDa subunit) (RNA polymerase II transcription factor SIII subunit B) (SIII p18) (Transcription elongation factor B polypeptide 2)	4.5053	2.31714	4.90946	5.10617		4.79128	5.47404	5.72588	4.73625	4.5053	0.1545			2.03603	2.68609	0	0	DNA remodelling and transcription regulators		118		3.14176	5	40.7	-0.553	0.158167	4.20597	0.339069	0.803176		0.733753	0.37227	17.9771	0.443493			0.994038		0.992334	0.773357		0.87686	0.977765	0.970566	0.970566
P62880	GBB2_MOUSE	Gnb2	Guanine nucleotide-binding protein G(I)/G(S)/G(T) subunit beta-2 (G protein subunit beta-2) (Transducin beta chain 2)	27.5128	26.3344	27.533	29.4851	28.9235	34.5472	29.0775	29.1393	34.6894	27.5128	0.9545			3.92131		0	0			340	6.76232	4.01565	6	3.5	-0.177	0.493116	0.560121	6.6121	0.771275	0.932377	0.84131	0.638143	0.590669	1.38277			0.995259	0.99514	0.536548	0.96754	0.986233	0.988075	0.990539	0.994066	0.994066
P63028	TCTP_MOUSE	Tpt1 Trt	Translationally-controlled tumor protein (TCTP) (21 kDa polypeptide) (p21) (p23)	5.17386	5.57563	5.02323	6.00264		5.16146	5.78551	5.44454	4.61122	5.17386	0.2205			1.93411	5.05581	0	0	Cytoskeletal proteins	Microtubule-associated proteins	172	7.37653	2.58546	4.85	15.7	-0.361	0.0930218	0.268404	0.33447	0.410947		0.529127	0.363173	0.410877	0.351221			0.998086	0.995646	0.98417	0.931586		0.971502	0.978957	0.987569	0.987569
P63037	DNJA1_MOUSE	Dnaja1 Dnaj2 Hsj2 Hspf4	DnaJ homolog subfamily A member 1 (DnaJ protein homolog 2) (Heat shock 40 kDa protein 4) (Heat shock protein J2) (HSJ-2)	2.96193	3.01357	3.05825	3.37542	3.77591	3.31591	3.43463	3.57101	3.2062	2.96193	0.0535			0.176089		0	0	Chaperones and Heat Shock Proteins		397	5.70179	2.98989	7.08	22.4	-0.729	0.170501	0.394336	0.196327	0.506641	0.3738	0.33231	0.228115	0.331541	0.249114			0.985461	0.958306	0.987825	0.833091	0.966847	0.971781	0.979895	0.969862	0.969862
P63073	IF4E_MOUSE	Eif4e	Eukaryotic translation initiation factor 4E (eIF-4E) (eIF4E) (mRNA cap-binding protein) (eIF-4F 25 kDa subunit)	4.44357	5.43857	5.1171	3.63992		4.43514	4.22721	5.94237	5.16991	4.44357	0.1465			2.78685	3.94715	0	0	RNA processing / Translation related		217		2.92324	6.15	20.3	-0.685	0.395322	2.92778	0.539077	1.04797			1.26348	4.77051				0.990403		0.987361				0.696058
P63085	MK01_MOUSE	Mapk1 Erk2 Mapk Prkm1	Mitogen-activated protein kinase 1 (MAP kinase 1) (MAPK 1) (EC 2.7.11.24) (ERT1) (Extracellular signal-regulated kinase 2) (ERK-2) (MAP kinase isoform p42) (p42-MAPK) (Mitogen-activated protein kinase 2) (MAP kinase 2) (MAPK 2)	5.45552	5.07032	6.53866	6.51535	7.16959	7.34039	6.5975	6.60289	7.32992	5.45552	0.251			0.966826		0	0	Kinases		358	5.78996	4.22149	6.98	3.9	-0.293	0.163539	0.394651	0.298928	0.384764	0.529111	0.392149	0.211762	0.409918	0.318376			0.994154	0.974493	0.99025	0.97858	0.990299	0.977168	0.992151	0.976753	0.976753
P63094	GNAS2_MOUSE	Gnas Gnas1 MNCb-5546	Guanine nucleotide-binding protein G(s) subunit alpha isoforms short (Adenylate cyclase-stimulating G alpha protein)	11.1067	12.0184	11.2392	12.7068	13.5902	14.2161	12.6499	13.4886	15.7472	11.1067	0.6965			1.30802		0	1	GTPases and regulators		394			5.55		-0.536	0.375992	0.753157	0.808881	0.484701	4.31396	1.14886	0.314534	0.809269	1.1683			0.983154	0.985669	0.95242	0.977536		0.90468	0.991878	0.957449	0.957449
P63321	RALA_MOUSE	Rala Ral Ral-a	Ras-related protein Ral-A	17.3326	18.5405	21.2736	30.8249	28.3687	27.9875	29.3122	27.863	31.6769	17.3326	0.855			5.36103		0	1	Small GTPases and related proteins		206	5.97129	2.84011	7.11	16.5	-0.621	2.4944	3.05165	2.89526	0.763244	1.43045	3.24241	0.710274	1.80177	1.06783			0.882177	0.934304	0.9413	0.963145	0.970362	0.777289	0.988141	0.922454	0.922454
P63323	RS12_MOUSE	Rps12	40S ribosomal protein S12	16.6355	19.9821	15.9529	15.1986		13.9403	15.337	15.0832	14.7365	16.6355	0.8445			4.74776	9.84587	0	0	Ribosome		132	6.01801		7.24	6.8		0.265432	0.854212	0.525634	1.25599		1.82101	0.733542	2.19869	0.609901			0.997717		0.991041	0.882367		0.993417	0.961918
P63330	PP2AA_MOUSE	Ppp2ca	Serine/threonine-protein phosphatase 2A catalytic subunit alpha isoform (PP2A-alpha) (EC 3.1.3.16)	5.72469	5.17902	5.2471	8.34248	8.22004	5.45667	7.59649	8.05973	5.97473	5.72469	0.28			3.67196		1	0			309						3.29236	0.285571	0.302505	0.804489	0.9628	1.41844	0.539338	0.73722	0.67573					0.99776	0.859305	0.889185	0.941205	0.964969	0.955426	0.955426
P68037	UB2L3_MOUSE	Ube2l3 Ubce7	Ubiquitin-conjugating enzyme E2 L3 (EC 2.3.2.23) (E2 ubiquitin-conjugating enzyme L3) (UbcM4) (Ubiquitin carrier protein L3) (Ubiquitin-protein ligase L3)	6.84959	8.79865	7.25786	7.69208		7.76116	8.12544	6.83881	7.74871	6.84959	0.3985			4.92429	10.451	0	0	Ubiquitin pathway		154	6.5713	3.37365	8.51	12.3	-0.755	0.262371	0.322352	0.308416	0.472941		0.789367	0.344195	1.69533	0.466297			0.989227		0.990278	0.929093		0.986411	0.985096	0.816665	0.816665
P68254	1433T_MOUSE	Ywhaq	14-3-3 protein theta (14-3-3 protein tau)	8.30516	8.07879	8.49056	9.64793	9.97268	8.41508	8.95157	8.99856	8.10901	8.30516	0.519			1.75174		0	0			245	7.02285	3.16524	4.78	7.8	-0.512	0.225708	0.837531	0.466269	0.539141	2.57921	0.473863	0.332221	0.61152	0.342167			0.994365	0.976848	0.98631	0.973316	0.96365	0.982359	0.98767	0.969167	0.969167
P68369	TBA1A_MOUSE	Tuba1a Tuba1	Tubulin alpha-1A chain (Alpha-tubulin 1) (Alpha-tubulin isotype M-alpha-1) (Tubulin alpha-1 chain) [Cleaved into: Detyrosinated tubulin alpha-1A chain]	25.2009	24.2005	20.6312	33.7675	35.2514	23.3065	35.9679	38.621	25.5033	25.2009	0.945			3.18343		0	0	Cytoskeletal proteins	Tubulins	451	8.63979	4.08146	5.06	10.4	-0.229	0.464877	2.51591	0.790017	1.63941	3.12202	1.79689	1.08615	1.61724	0.825311			0.993921	0.876151	0.984217	0.896423	0.852969	0.811502	0.98458	0.971678	0.971678
P70122	SBDS_MOUSE	Sbds	Ribosome maturation protein SBDS (Protein 22A3) (Shwachman-Bodian-Diamond syndrome protein homolog)	2.58004	2.79201	2.84785	2.97862	3.39782	3.45508	3.02393	3.06332	3.15546	2.58004	0.0375			1.65461		0	0	Protein synthesis		250		3.22167	8.76	5.6	-0.517	0.233385	0.359726	0.264166	0.744645	0.41518	0.348606	0.293783	0.324796	0.31525			0.977731	0.962842	0.979311	0.794806	0.97604	0.970937	0.958974	0.968488	0.968488
P70195	PSB7_MOUSE	Psmb7 Mmc14	Proteasome subunit beta type-7 (EC 3.4.25.1) (Macropain chain Z) (Multicatalytic endopeptidase complex chain Z) (Proteasome subunit Z)	7.78718	7.52318	7.56375	9.56004		8.14981	9.96485	8.98881	7.85273	7.78718	0.48			3.79125	5.85533	1	0	Proteasome		277	4.28988	3.58827	7.98	4.3	-0.052	0.684877	0.921898	0.733886	0.713523		17.6407	1.00001	0.807132	0.733418			0.968317	0.960634	0.980123	0.909446			0.902365	0.963475	0.963475
P70336	ROCK2_MOUSE	Rock2	Rho-associated protein kinase 2 (EC 2.7.11.1) (Rho-associated, coiled-coil-containing protein kinase 2) (Rho-associated, coiled-coil-containing protein kinase II) (ROCK-II) (p164 ROCK-2)	6.94444	6.58804	6.78479	7.5833	8.10622	8.35423	7.19559	7.0514	7.64739	6.94444	0.407			2.12878		0	0	Kinases		1388	4.70885		5.99	22.5		0.289296	0.625879	0.498242	0.750514	0.638691	0.677864	0.378379	0.485462	0.532117			0.986579	0.95926	0.977372	0.885987	0.965773	0.958404	0.981363	0.970454	0.970454
P70349	HINT1_MOUSE	Hint1 Hint Pkci Pkci1 Prkcnh1	Histidine triad nucleotide-binding protein 1 (EC 3.-.-.-) (Adenosine 5'-monophosphoramidase) (Protein kinase C inhibitor 1) (Protein kinase C-interacting protein 1) (PKCI-1)	11.1782	11.7736	12.5338	12.9225		13.28	13.8047	14.3933	13.7784	11.1782	0.702			8.39612	15.5923	0	0			126	6.67114	3.62951	6.88	11.9	-0.154	0.347422	1.04217	0.480853	0.700966		0.64348	0.565967	1.61963	0.548476			0.990709	0.984996	0.991414	0.972534		0.981333	0.978608	0.979682	0.979682
P70398	USP9X_MOUSE	Usp9x Fafl Fam	Probable ubiquitin carboxyl-terminal hydrolase FAF-X (EC 3.4.19.12) (Deubiquitinating enzyme FAF-X) (Fat facets homolog) (Fat facets protein-related, X-linked) (Ubiquitin carboxyl-terminal hydrolase FAM) (Ubiquitin thioesterase FAF-X) (Ubiquitin-specific protease 9, X chromosome) (Ubiquitin-specific-processing protease FAF-X)	4.55154	4.60087	4.25651	5.48196	6.05495	5.01851	5.93166	6.18017	4.42421	4.55154	0.1585			1.6724		0	0	Protein modification and degradation		2559	4.09136		5.88	11.4		0.284811	0.379725	0.410582	0.594878	0.810337	0.627896	0.386757	0.56924	0.46208			0.980074	0.971559	0.970248	0.856365	0.947618	0.962953	0.975043	0.95573	0.95573
P70414	NAC1_MOUSE	Slc8a1 Ncx	Sodium/calcium exchanger 1 (Na(+)/Ca(2+)-exchange protein 1) (Solute carrier family 8 member 1)	12.4871	11.3065	11.9313	11.2925	11.3533	12.066	11.6481	11.466	12.4386	12.4871	0.7555			3.07136		0	0			970			4.99	6.3		0.611023	0.465491	4.35759	0.484146	0.597454	1.23439	0.321486	0.358144	0.70665			0.977519	0.985803		0.978098	0.980855	0.9647	0.991094	0.988992	0.988992
P80313	TCPH_MOUSE	Cct7 Ccth	T-complex protein 1 subunit eta (TCP-1-eta) (CCT-eta)	6.07691	5.9082	6.85962	7.43338	7.59238	7.21256	7.57027	7.70162	7.16054	6.07691	0.323			2.18341		0	0	Chaperones and Heat Shock Proteins		544	5.97146	3.93661	7.84	5.7	-0.09	0.200583	0.445581	0.365687	0.512145	0.621605	0.44471	0.472749	0.627316	0.388391			0.992569	0.971324	0.986932	0.965752	0.959363	0.976032	0.972422	0.962365	0.962365
P80316	TCPE_MOUSE	Cct5 Ccte Kiaa0098	T-complex protein 1 subunit epsilon (TCP-1-epsilon) (CCT-epsilon)	6.98351	6.5077	7.5289	8.40682	8.80798	8.18257	8.90275	8.72915	8.10043	6.98351	0.4085			2.60391		0	0	Chaperones and Heat Shock Proteins		541	6.18849	3.69548	6.03	4.3	-0.174	0.288824	0.571829	0.444476	0.60475	1.28998	0.470951	0.490533	0.809875	0.377988			0.989758	0.973206	0.983301	0.898043	0.940095	0.978307	0.97516	0.957583	0.957583
P80318	TCPG_MOUSE	Cct3 Cctg	T-complex protein 1 subunit gamma (TCP-1-gamma) (CCT-gamma) (Matricin) (mTRiC-P5)	7.45484	6.61817	7.96324	9.12155	1.89613	8.35953	9.41182	9.16645	8.46262	7.45484	0.4475			2.96958		0	0	Chaperones and Heat Shock Proteins		545	6.08931	3.61679	6.7	9.2	-0.26	0.232562	1.06134	0.415723	0.681142	1.73442	0.407206	0.495938	0.662849	0.385089			0.991662	0.919582	0.985574	0.941512		0.983452	0.975937	0.962291	0.962291
P84084	ARF5_MOUSE	Arf5	ADP-ribosylation factor 5	7.1704	6.97767	7.49701	10.693	10.4882	9.05841	10.5616	10.4423	9.3536	7.1704	0.4235			2.40572		0	0			180	4.21624	3.60788	6.79	4.4	-0.204	1.15285	0.452466	0.719	0.84509	0.960417	1.48617	0.692149	1.10328	1.07899			0.806913	0.994211	0.954285	0.87412	0.958409	0.903115	0.96394	0.974317	0.974317
Q02248	CTNB1_MOUSE	Ctnnb1 Catnb	Catenin beta-1 (Beta-catenin)	6.76333	6.71964	5.24953	6.78153	7.01535	5.47619	6.89838	6.88256	5.52305	6.76333	0.3895			8.22044		0	0	Synapse		781	4.88476	4.00869	5.86	17.5	-0.171	0.153273	0.390543	0.301394	0.253935	0.251962	0.285061	0.184559	0.197029	0.198293			0.995401	0.978218	0.985947	0.984092	0.990965	0.985065	0.993844	0.99386	0.99386
Q02257	PLAK_MOUSE	Jup	Junction plakoglobin (Desmoplakin III) (Desmoplakin-3)	5.79411	5.65534	4.39767	5.07755	6.11864	4.9804	5.08991	5.20948	4.29966	5.79411	0.288			4.99257		0	0	Cell adhesion molecules		745		3.34674	6.13	5.1	-0.161	1.37642	12.1133	0.448496	0.649817		0.353696	0.47339	0.505363	0.231621			0.903583		0.960857	0.775725		0.964956	0.934568	0.967796	0.967796
Q05920	PYC_MOUSE	Pc Pcx	Pyruvate carboxylase, mitochondrial (EC 6.4.1.1) (Pyruvic carboxylase) (PCB)	14.7868	14.4345	12.7959	16.0655	16.3904	14.9073	17.1397	16.0721	15.263	14.7868	0.815			7.55798		0	0	Mitochondrial proteins	Mitochondrial matrix	1178	5.87813		6.72	2.8		0.492086	0.544465	0.343168	0.650429	0.672811	0.497756	0.568905	0.695944	0.578866			0.984943	0.982959	0.99413	0.973701	0.98243	0.98738	0.984955	0.977333	0.977333
Q05BC3	EMAL1_MOUSE	Eml1	Echinoderm microtubule-associated protein-like 1 (EMAP-1)	11.9612	9.74742	12.5178	13.6648		10.6078	12.7927	14.2246	10.4409	11.9612	0.7335			1.63992	10.8376	0	0			814		3.25042	7.02	14.7	-0.379	1.36843	1.05529	1.12158	5.37616		1.43701	1.53591	6.30083	1.78514			0.981653	0.961374	0.987155			0.862941
Q06138	CAB39_MOUSE	Cab39 Mo25	Calcium-binding protein 39 (MO25alpha) (Protein Mo25)	4.89286	5.0653	5.48857	5.49878		6.77396	5.50437	5.82737	6.04212	4.89286	0.189			1.14195	0.571077	0	0			341	3.33346	3.36418	6.89	4.7	-0.396	0.169432	0.994632	0.328162	0.463194		0.431928	0.252433	0.602513	0.358619			0.994653	0.94493	0.986215	0.902491		0.982067	0.988211	0.953946	0.953946
Q2NL51	GSK3A_MOUSE	Gsk3a	Glycogen synthase kinase-3 alpha (GSK-3 alpha) (EC 2.7.11.26) (Serine/threonine-protein kinase GSK3A) (EC 2.7.11.1)	5.9093	6.12437	5.28721	6.88383	6.43898	5.89837	7.02056	6.44988	6.09068	5.9093	0.303			4.55147		0	0	Kinases		490	5.00468	3.87754	8.81	30.4	-0.233	0.450807	1.11518	0.419604	0.429929	1.23496	0.386667	0.512796	0.998461	0.497881			0.97151	0.959818	0.971197	0.90914	0.953941	0.974696	0.955908	0.937414	0.937414
Q3B7Z2	OSBP1_MOUSE	Osbp Kiaa4220	Oxysterol-binding protein 1	7.89184	6.90317	6.84165	7.91382	9.42888	8.74134	7.9936	9.06406	7.25589	7.89184	0.486			2.69557		0	0			805	3.99685	3.3742	7.2	30.3	-0.65	0.700803	0.557166	1.07118	0.543996	0.907411		0.432002	1.55676	1.90332			0.900011	0.966973	0.96533	0.853935	0.962247		0.913384	0.788691	0.788691
Q3UGR5	HDHD2_MOUSE	Hdhd2	Haloacid dehalogenase-like hydrolase domain-containing protein 2	13.3295	12.1757	14.7089	15.5783		15.9647	18.8169	16.8839	18.4503	13.3295	0.779			8.58553	16.1441	0	0	Endoplasmic reticulum		259	6.47299	3.41979	6.05	3.5	-0.151	0.290593	1.65427	0.435024	0.640984		0.529294	0.854148	1.1106	0.543561			0.995732	0.975159	0.9945	0.944915		0.990367	0.947115	0.972674	0.972674
Q3UHB1	NT5D3_MOUSE	Nt5dc3 Gnn	5'-nucleotidase domain-containing protein 3 (EC 3.1.3.-) (GRP94-neighboring nucleotidase)	6.93798	7.36262	6.21978	8.02858	8.19219	7.76999	8.5059	8.64556	7.369	6.93798	0.4055			2.20919		0	0			546	4.4507	3.8515	8.56	2.7	-0.362	0.449337	0.441302	0.576043	0.526255	0.659636	0.99558	0.308711	0.634539	0.588485			0.952709	0.976095	0.972971	0.956869	0.960926	0.984436	0.988024	0.966221	0.966221
Q3UHJ0	AAK1_MOUSE	Aak1 Kiaa1048	AP2-associated protein kinase 1 (EC 2.7.11.1) (Adaptor-associated kinase 1)	7.80915	7.47781	6.10323	9.45804	9.69358	6.76956	9.90621	9.72075	6.81513	7.80915	0.481			2.83127		0	0	Kinases		959	6.35791	3.86171	6.69	42.1	-0.471	0.192739	0.35884	0.41706	0.512735	0.655808	0.388343	0.507453	0.563752	0.377794			0.994673	0.98433	0.981348	0.927343	0.967016	0.981824	0.976553	0.971562	0.971562
Q3ULD5	MCCB_MOUSE	Mccc2	Methylcrotonoyl-CoA carboxylase beta chain, mitochondrial (MCCase subunit beta) (EC 6.4.1.4) (3-methylcrotonyl-CoA carboxylase 2) (3-methylcrotonyl-CoA carboxylase non-biotin-containing subunit) (3-methylcrotonyl-CoA:carbon dioxide ligase subunit beta)	15.7659	14.0953	15.5052		17.2808	14.1452	18.8262	17.0416	17.6139	15.7659	0.831			17.1438	1.4544	0	0			563						1.36244	2.36497	1.51797		3.41675		2.42213	2.24811	1.03555				0.756595					0.789659
Q3ULJ0	GPD1L_MOUSE	Gpd1l Kiaa0089	Glycerol-3-phosphate dehydrogenase 1-like protein (EC 1.1.1.8)	10.0075	9.30222	11.1394	11.633	11.967	14.699	14.1327	14.823	16.7161	10.0075	0.628			6.89631		0	0			351	5.37232	3.82236	6.77	1.7	0.108	0.245795	0.922058	0.567857	0.650437	1.71288	1.02115	0.670425	1.83711	1.33725			0.995191	0.970428	0.988942	0.920807	0.974879	0.933382	0.970519	0.942083	0.942083
Q3UTJ2	SRBS2_MOUSE	Sorbs2 Argbp2 Kiaa0777	Sorbin and SH3 domain-containing protein 2 (Arg-binding protein 2) (ArgBP2) (Arg/Abl-interacting protein 2)	4.30935	4.63763	7.08182	4.27833	4.59891		4.50066	4.42934	4.34557	4.30935	0.1345			3.5192	4.25048	0	0	Scaffolding and adaptor proteins		1180	4.00223	3.30728	8.54	42.6		0.294966	0.600095		0.420513	0.452171		0.257516	0.419502				0.983343	0.946402		0.974312	0.96634		0.983652	0.962888	0.962888
Q3UUI3	THEM4_MOUSE	Them4 Ctmp	Acyl-coenzyme A thioesterase THEM4 (Acyl-CoA thioesterase THEM4) (EC 3.1.2.2) (Carboxyl-terminal modulator protein) (Thioesterase superfamily member 4)	25.1928	24.5904	20.9649	29.8629	30.3438	23.4551	30.877	30.127	24.3943	25.1928	0.9415			18.8139		0	0	Mitochondrial proteins		230	5.76327	2.71349	9.63	11.3	-0.289	2.16283	1.22965	0.950723	1.51245	1.79101	1.36178	1.2266	1.23075	0.670744			0.849681	0.968685	0.983388	0.904998	0.959631	0.979323	0.971145	0.973781	0.973781
Q4VAE3	TMM65_MOUSE	Tmem65	Transmembrane protein 65	26.2708	24.9161	28.8698	30.5698	30.3787	33.4695	31.6873	29.8003	34.6922	26.2708	0.945			15.3612		0	0			234	4.90747	3.28981	7.79	10.7	0.283	0.840685	1.24904	1.09322	1.39626	1.9094	2.43606	1.01673	1.41865	1.49114			0.99291	0.98856	0.984376	0.928425	0.974525	0.943148	0.983043	0.971122	0.971122
Q5M8N0	CNRP1_MOUSE	Cnrip1	CB1 cannabinoid receptor-interacting protein 1 (CRIP-1)	20.1929	18.7749	20.0302	23.8269	24.7399	20.2623	25.2643	25.0658	20.422	20.1929	0.897			7.68038		0	0	Phosphatases and regulators		164	6.46571	3.273	7.95	8.5	-0.363	0.473497	0.783627	0.740307	1.13168	1.55465	1.01085	1.06879	1.63916	1.12644			0.994895	0.987471	0.991227	0.929956	0.96669	0.968473	0.974852	0.955328	0.955328
Q5U458	DJC11_MOUSE	Dnajc11	DnaJ homolog subfamily C member 11	18.1918	17.6099	16.4344	18.5083	19.7677	19.6968	21.2909	21.7312	18.8159	18.1918	0.8705			11.5143		0	0	Mitochondrial proteins	Mitochondrial inner membrane	559	4.9614	3.4877	8.33	6.8	-0.409	1.369	0.679749	3.58279	2.01202	1.39178	1.59324	1.38272	2.55968	0.543735			0.836683	0.987027	0.81499	0.582829	0.965788	0.909488	0.825021	0.465035	0.465035
Q60631	GRB2_MOUSE	Grb2	Growth factor receptor-bound protein 2 (Adapter protein GRB2) (SH2/SH3 adapter GRB2)	4.22434	4.95929	4.22526	4.88601		4.77067	4.909	5.42404	4.75673	4.22434	0.1255			0.897917	3.04134	0	0	Transporters and channels		217	4.87593	3.73207	6.31	7.8	-0.678	0.339981	0.412585	0.282915	0.962747		0.294734	0.423395	1.87451	0.585797			0.977947		0.985032	0.712614		0.989017	0.926092	0.965505	0.965505
Q60864	STIP1_MOUSE	Stip1	Stress-induced-phosphoprotein 1 (STI1) (mSTI1) (Hsc70/Hsp90-organizing protein) (Hop)	7.5698	8.80217	7.87907	9.69356		8.80157	10.0065	10.1634	8.82905	7.5698	0.457			3.06841	4.32153	0	0			543	6.43259	3.9008	6.81	19.7	-0.951	0.307511	0.59097	0.435155	0.742895		0.543102	0.642309	1.31653	0.591948			0.9871	0.989358	0.984685	0.881017		0.972027	0.964635	0.963934	0.963934
Q60870	REEP5_MOUSE	Reep5 Dp1	Receptor expression-enhancing protein 5 (GP106) (Polyposis locus protein 1 homolog) (Protein TB2 homolog)	5.47933	5.89437	6.16812	5.46534		6.31878	5.62919	6.16271	6.08614	5.47933	0.254			7.93134	13.0552	0	0			185			8.39	6.5		0.274914	2.56403	1.1111	0.132736		0.662543	0.339891	1.2283	0.386137			0.990383	0.972554	0.965851	0.988517		0.939193	0.979462	0.966121	0.966121
Q60875	ARHG2_MOUSE	Arhgef2 Kiaa0651 Lbcl1 Lfc	Rho guanine nucleotide exchange factor 2 (Guanine nucleotide exchange factor H1) (GEF-H1) (LBC'S first cousin) (Lymphoid blast crisis-like 1) (Oncogene LFC) (Rhobin)	5.8459	5.7266	3.62439	6.34924	6.50036		6.5967	6.58332	5.45784	5.8459	0.295	5.72181	6.12475			0	0	Cytoskeletal proteins	Actin-associated proteins	985	3.64962	3.71307	7.26	24	-0.581	0.175417	0.469034	0.469193	0.503665	0.505723		0.263633	0.355495	3.72876	0.757224	1.54768	0.993694	0.96931	0.997016	0.954032	0.975376		0.988506	0.980034	0.980034	0.932651
Q61102	ABCB7_MOUSE	Abcb7 Abc7	ATP-binding cassette sub-family B member 7, mitochondrial (ATP-binding cassette transporter 7) (ABC transporter 7 protein)	22.4566	16.4451	18.9803	23.1734	19.8611	21.3004	21.8019	20.8733	22.9421	22.4566	0.919			9.54023		1	0	Mitochondrial proteins	Mitochondrial inner membrane	752	4.21136	2.37475	9.31	5.7	-0.032	2.07146	1.59631	0.88512	5.18827	1.26873	2.31483	1.86694	1.55006	1.28047			0.982001	0.74614	0.936499		0.959386	0.865573	0.813961
Q61411	RASH_MOUSE	Hras Hras1	GTPase HRas (H-Ras-1) (Transforming protein p21) (c-H-ras) (p21ras) [Cleaved into: GTPase HRas, N-terminally processed]	20.7903	18.7627	19.3624	20.0267	19.7514	21.5037	20.0503	19.5327	21.6793	20.7903	0.904			4.28226		0	0	GTPases and regulators		189	5.72676	3.77714	5.31	4.8	-0.417	0.841685	0.939205	0.815157	0.54369	0.843009	0.76959	0.365555	0.712137	0.659559			0.972911	0.969799	0.986735	0.968253	0.97936	0.979912	0.994227	0.981288	0.981288
Q61425	HCDH_MOUSE	Hadh Hadhsc Mschad Schad	Hydroxyacyl-coenzyme A dehydrogenase, mitochondrial (HCDH) (EC 1.1.1.35) (Medium and short-chain L-3-hydroxyacyl-coenzyme A dehydrogenase) (Short-chain 3-hydroxyacyl-CoA dehydrogenase)	19.4202	13.498	18.0857	17.4681		19.6095	19.1492	17.8084	19.1808	19.4202	0.7565			17.394	11.3574	0	0	Mitochondrial proteins	Mitochondrial matrix	314	4.35199	2.97267	8.65	8.3	-0.141	1.12132	19.6309	0.858821	4.94858		2.24373	1.1013	6.5781	0.774192			0.906885	0.985288	0.977345	0.532858		0.875275	0.900127	0.791768	0.791768
Q61553	FSCN1_MOUSE	Fscn1 Fan1 Snl	Fascin (Singed-like protein)	10.5548	10.1061	11.5556	12.2682	12.0573	11.6022	12.6862	12.6836	11.7017	10.5548	0.7685			3.79454		0	0	Cytoskeletal proteins	Actin-associated proteins	493	5.6346	4.00009	6.89	6.1	-0.43	0.191375	0.436229	0.435446	0.512266	0.612948	0.335821	0.358443	0.640908	0.277192			0.996281	0.984187	0.989733	0.981447	0.973941	0.991415	0.990506	0.975075	0.975075
Q61699	HS105_MOUSE	Hsph1 Hsp105 Hsp110 Kiaa0201	Heat shock protein 105 kDa (42 degrees C-HSP) (Heat shock 110 kDa protein) (Heat shock-related 100 kDa protein E7I) (HSP-E7I)	5.30459	5.1023	5.14563	7.04061	7.21767	6.28805	6.82118	6.94238	6.24889	5.30459	0.2355			0.817511		0	0	Chaperones and Heat Shock Proteins		858	5.86804	3.94704	5.52	17.6	-0.501	0.139666	0.325769	0.281864	0.426951	0.578799	0.358846	0.378293	0.543284	0.644659			0.995252	0.980376	0.988119	0.978672	0.962654	0.986306	0.979172	0.963239	0.963239
Q61735	CD47_MOUSE	Cd47	Leukocyte surface antigen CD47 (Integrin-associated protein) (IAP) (CD antigen CD47)	24.0791	22.5719	16.3999	25.054	25.2286	17.0174	25.3118	24.2683	16.5668	24.0791	0.909			3.4284		0	0	Cell adhesion molecules		303	6.29606	3.17638	8.64	2.3		0.393462	0.701308	1.00664	0.52011	1.16414	0.677142	0.64823	0.777014	0.327332			0.996287	0.991194	0.961775	0.988905	0.963114	0.983163	0.986588	0.983955	0.983955
Q62095	DDX3Y_MOUSE	Ddx3y D1Pas1-rs1 Dead2	ATP-dependent RNA helicase DDX3Y (EC 3.6.4.13) (D1Pas1-related sequence 1) (DEAD box protein 3, Y-chromosomal) (DEAD-box RNA helicase DEAD2) (mDEAD2)	2.75719	2.98417	2.67756	2.58914		2.67761	3.32681	3.26662	2.95233	2.75719	0.0435	2.54843	2.51689			0	1	Nucleic acid-binding proteins		658		2.29447	7.54	25.1	-0.681	0.180891	0.371906	0.22358	1.34906		1.82861	1.56159	0.736268	0.464814	0.456973	0.410874	0.983715	0.953311	0.979635	0.62579			0.397019			0.951024
Q62351	TFR1_MOUSE	Tfrc Trfr	Transferrin receptor protein 1 (TR) (TfR) (TfR1) (Trfr) (CD antigen CD71)	3.35703	3.07825	3.50462	3.52665	0.174873	3.20367	3.30498	3.1822	3.74719	3.35703	0.0745			0.879605		0	0	Endocytic proteins		763	3.4876	2.8848	6.56	7.1	-0.26	0.339876	0.485442	0.57032	0.741268	48.7456	0.617321	0.284438	0.529785	0.36316			0.97091	0.937482	0.964661	0.68438		0.912693	0.969287	0.933909	0.933909
Q62446	FKBP3_MOUSE	Fkbp3 Fkbp25	Peptidyl-prolyl cis-trans isomerase FKBP3 (PPIase FKBP3) (EC 5.2.1.8) (25 kDa FK506-binding protein) (25 kDa FKBP) (FKBP-25) (FK506-binding protein 3) (FKBP-3) (Immunophilin FKBP25) (Rapamycin-selective 25 kDa immunophilin) (Rotamase)	2.87562	3.19412	2.88227	3.20611		3.7015	3.02526	3.04119	3.53549	2.87562	0.0505			1.96882	7.01421	1	0	Protein modification and degradation		224		2.79169	9.28	20.1	-0.75	0.357064	0.303014	0.374507	1.04492		0.471481	0.230534	0.413361	0.256186			0.942664		0.950208	0.742405		0.944756	0.979354	0.976309	0.976309
Q62465	VAT1_MOUSE	Vat1 Vat-1	Synaptic vesicle membrane protein VAT-1 homolog (EC 1.-.-.-)	13.3008	13.3183	20.093	18.0801	16.2035	28.1082	25.4205	22.0009	34.1355	13.3008	0.7785			1.86847		0	0	Mitochondrial proteins		406	5.56787	3.17377	6.36	18.7	-0.039	0.627308	0.737267	0.552457	0.54724	16.9162	0.803225	0.731042	1.33385	1.23974			0.958071	0.982242	0.990349	0.94719	0.939271	0.980568	0.966773	0.859619	0.859619
Q63810	CANB1_MOUSE	Ppp3r1 Cnb	Calcineurin subunit B type 1 (Protein phosphatase 2B regulatory subunit 1) (Protein phosphatase 3 regulatory subunit B alpha isoform 1)	8.07301	8.79517	8.75487	10.3612		10.0412	9.80916	10.9566	9.08188	8.07301	0.5015	8.96147	9.11034			0	0	Ca2+ binding proteins		170	5.76616	4.17438	4.81	5.9	-0.385	0.152333	0.804377	0.390059	0.611991		0.43312	0.400352	0.836132	0.40209	0.963825	1.65375	0.99687	0.988553	0.988693	0.977199		0.985855	0.984504	0.956865	0.956865	0.983715
Q64010	CRK_MOUSE	Crk Crko	Adapter molecule crk (Proto-oncogene c-Crk) (p38)	8.56733	9.25326	8.88632	10.4389		9.13979	9.88377	11.0588	8.85429	8.56733	0.543			3.89857	6.23064	0	0			304	5.55465	3.15198	5.56	28	-0.655	0.628193	1.16149	0.695586	1.38077		1.1972	0.646457	4.17888	1.98396			0.975572		0.975263	0.797548		0.993886	0.964019	0.986659	0.986659
Q64105	SPRE_MOUSE	Spr	Sepiapterin reductase (SPR) (EC 1.1.1.153)	11.6018	9.8631	12.1784	14.1716		15.3601	17.112	15.8144	16.2203	11.6018	0.7165			7.73357	12.4311	0	0			261	6.19033		5.75	10.7		0.520901		0.671342	1.14588		0.503585	0.681688	1.82125	0.691666			0.979421		0.983063	0.86242		0.991956	0.976642	0.980336	0.980336
Q64516	GLPK_MOUSE	Gk Gyk	Glycerol kinase (GK) (Glycerokinase) (EC 2.7.1.30) (ATP:glycerol 3-phosphotransferase)	24.7337	23.8694	28.1028	30.172	36.5995	32.445	32.6587	30.8841	35.6679	24.7337	0.9615			11.0954		0	0			559						2.91273	2.97281	0.954477	1.68055	5.53812	3.47972	1.3213	3.90908	1.31288			0.470899	0.8265	0.985876	0.881306	0.856951	0.659771	0.971828	0.738641	0.738641
Q6IRU5	CLCB_MOUSE	Cltb	Clathrin light chain B (Lcb)	19.7345	24.3349	13.7365	31.1789	30.6822	20.0072	28.2633	30.1122	16.4152	19.7345	0.8905			3.86136		0	0	Clathrin endocytosis apparatus		229	7.11799	3.78003	4.63	48	-0.867	0.667766	3.74499	0.479636	1.85504	10.5314	0.866183	1.83128	2.75969	0.802179			0.981717	0.984175	0.990233	0.896896	0.790919	0.974601	0.872638
Q6PB66	LPPRC_MOUSE	Lrpprc Lrp130	Leucine-rich PPR motif-containing protein, mitochondrial (130 kDa leucine-rich protein) (LRP 130) (mLRP130)	7.3453	6.86542	6.54158	7.66858	8.5214	7.35647	8.21753	7.86	7.39994	7.3453	0.4375			5.08354		0	0	Mitochondrial proteins	Mitochondrial matrix	1392	4.44083	3.11694	6.83	1.4	-0.175	0.261021	0.705411	0.315345	0.522233	0.828516	0.415353	0.337234	0.433032	0.352874			0.990611	0.963184	0.988787	0.965877	0.956253	0.978707	0.986567	0.977591	0.977591
Q6PER3	MARE3_MOUSE	Mapre3	Microtubule-associated protein RP/EB family member 3 (EB1 protein family member 3) (EBF3) (End-binding protein 3) (EB3) (RP3)	8.37686	8.37048	7.47954	11.2615	12.3488	9.79359	10.9632	11.4561	8.39113	8.37686	0.525			1.38933		0	0	Cytoskeletal proteins	Microtubule-associated proteins	281	5.80308	3.93054	5.54	35.6	-0.546	0.184076	0.351027	0.333062	0.541991	2.47515	0.476312	0.436213	0.915946	0.386344			0.994772	0.995236	0.989523	0.934347		0.984707	0.97675	0.96512	0.96512
Q6ZQI3	MLEC_MOUSE	Mlec Kiaa0152	Malectin	8.9393	6.48855	11.1876	5.59532	10.8332	11.1472	8.01308	7.94876	8.76636	8.9393	0.565				13.6724	0	0			291	3.1799	3.73328	6.05	16.8	-0.203	0.388851	0.820607	2.59791	3.67566	5.88427		0.856353	1.2507	0.676703			0.99576						0.837001	0.957272	0.957272
Q6ZWX6	IF2A_MOUSE	Eif2s1 Eif2a	Eukaryotic translation initiation factor 2 subunit 1 (Eukaryotic translation initiation factor 2 subunit alpha) (eIF-2-alpha) (eIF-2A) (eIF-2alpha)	4.85566	5.06341	6.31579		9.68296	4.01613			6.24841	4.85566	0.1865	6.12835	4.5109	1.25441	5.37991	1	0			315						1.82342	0.718838	0.597156			12.827				0.806156	2.82585	0.670695	0.920144	0.9833							0.970968
Q71LX4	TLN2_MOUSE	Tln2	Talin-2	10.3978	10.2462	8.89807	13.3099	13.7409	9.60247	12.9774	13.9004	9.63729	10.3978	0.6525			8.2715		0	0	Cell adhesion molecules		2375	4.34995		5.8	9.7		0.266107	0.299378	0.611831	0.564689	0.878052	0.714594	1.81653	0.79224	0.561621			0.992171	0.992643	0.979125	0.97252	0.97074	0.961548	0.583493	0.965152	0.965152
Q791T5	MTCH1_MOUSE	Mtch1	Mitochondrial carrier homolog 1 (Mitochondrial carrier-like protein 1)	7.48062	6.79438	6.76289	7.50251	8.03542	7.37498	7.85312	7.03698	8.47074	7.48062	0.449			9.05547		0	0	Mitochondrial proteins	Mitochondrial inner membrane	389	4.05112	4.25368	9.32	23.1	0.087	0.496575	0.483003	6.85306	1.048	0.627817		0.387554	0.456786	0.777467			0.947355	0.975591	0.161531	0.780711	0.968867		0.980912	0.981662	0.981662
Q7TMY8	HUWE1_MOUSE	Huwe1 Kiaa0312 Ureb1	E3 ubiquitin-protein ligase HUWE1 (EC 2.3.2.26) (E3Histone) (HECT, UBA and WWE domain-containing protein 1) (HECT-type E3 ubiquitin transferase HUWE1) (Upstream regulatory element-binding protein 1) (URE-B1) (URE-binding protein 1)	2.54439	4.76368	4.82869	5.59964	6.74436	7.36566	6.05509	10.0769	8.55178	2.54439	0.0355			2.14226		1	0			4377						2.49756	0.460289	0.82046	6.26959	2.10559	1.64167	4.30794	1.53953	3.3287			0.186822	0.964436	0.973932		0.831876	0.990958	0.477291
Q80XN0	BDH_MOUSE	Bdh1 Bdh	D-beta-hydroxybutyrate dehydrogenase, mitochondrial (EC 1.1.1.30) (3-hydroxybutyrate dehydrogenase) (BDH)	26.3278	25.3301	26.9767	30.074	29.6408	31.1375	30.2754	28.7134	30.4826	26.3278	0.9565			11.8619		0	0	Mitochondrial proteins	Mitochondrial matrix	343	5.42474	3.31091	9.02	4.7	-0.256	1.31916	1.29061	1.4568	1.18253	2.31742	1.51913	1.02896	1.23653	1.23176			0.970347	0.979089	0.985362	0.94485	0.907728	0.897491	0.966078	0.975998	0.975998
Q8BFZ3	ACTBL_MOUSE	Actbl2	Beta-actin-like protein 2 (Kappa-actin)	18.7818	19.0356	19.1732	19.3222	19.2303	19.5333	16.3696	19.6087	16.64	18.7818	0.876			4.61457		0	0	Cytoskeletal proteins	Actins	376	6.29046		5.49	4.8	-0.166	1.80956	1.41987	1.53334	1.66607	1.39313	2.40851	1.43473	0.953659	1.33846			0.960737	0.984362	0.976273		0.957678	0.983646	0.838202	0.974287	0.974287
Q8BG32	PSD11_MOUSE	Psmd11	26S proteasome non-ATPase regulatory subunit 11 (26S proteasome regulatory subunit RPN6) (26S proteasome regulatory subunit S9) (26S proteasome regulatory subunit p44.5)	5.77633	5.75268	5.0868	6.43364	7.322	5.92064	6.84151	6.29147	5.4975	5.77633	0.286			2.32076		0	0	Proteasome		422	5.14239	3.28443	6.48	2.1	-0.176	0.297512	0.764535	0.407523	0.68976	15.2987	0.444083	0.655353	1.10676	0.460293			0.983821	0.970628	0.978466	0.825614	0.962172	0.976178	0.944224	0.948597	0.948597
Q8BG51	MIRO1_MOUSE	Rhot1 Arht1	Mitochondrial Rho GTPase 1 (MIRO-1) (EC 3.6.5.-) (Ras homolog gene family member T1)	9.4035	8.55709	9.8103	11.2172	10.7871	11.6121	10.7135	10.2535	11.3146	9.4035	0.593			7.41685		0	0	Mitochondrial proteins		631	4.29768	3.12872	6.49	7.3	-0.309	0.457603	0.495157	0.4931	0.385157	0.605835	0.741526	0.429879	0.600512	0.485213			0.964711	0.976031	0.984022	0.987925	0.975275	0.963146	0.983319	0.975485	0.975485
Q8BGB7	ENOPH_MOUSE	Enoph1 Masa	Enolase-phosphatase E1 (EC 3.1.3.77) (2,3-diketo-5-methylthio-1-phosphopentane phosphatase) (MASA homolog)	8.24379	10.2342	8.86387	9.40062		9.74953	9.42871	10.6737	8.13492	8.24379	0.515			6.24903	13.37	0	0			257	4.91454	3.22194	4.91	3.9	-0.124	0.191771	0.52632	0.583238	0.969591		0.282409	0.709556	6.26287	0.46674			0.997016		0.995093	0.81845		0.999705	0.878681	0.947406	0.947406
Q8BGQ7	SYAC_MOUSE	Aars	Alanine--tRNA ligase, cytoplasmic (EC 6.1.1.7) (Alanyl-tRNA synthetase) (AlaRS)	4.82169	4.67943	4.93139	5.00278	5.867	5.45281	5.65507	5.79335	5.63476	4.82169	0.1835			1.06346		0	0	t-RNA synthetases		968	4.71731	3.97437	5.67	2.2	-0.329	0.254151	0.376043	0.33627	0.603552	0.858682	0.41906	0.51559	0.444025	0.470552			0.98558	0.972573	0.983524	0.837294	0.954165	0.972847	0.945796	0.967899	0.967899
Q8BGX0	TRI23_MOUSE	Trim23 Arfd1	E3 ubiquitin-protein ligase TRIM23 (EC 2.3.2.27) (ADP-ribosylation factor domain-containing protein 1) (GTP-binding protein ARD-1) (RING-type E3 ubiquitin transferase TRIM23) (Tripartite motif-containing protein 23)	16.1873	15.128	17.3853	18.4369	17.7252	21.6536	14.767	13.4918	20.114	16.1873	0.838				2.99883	1	0			574	4.2661	2.58433	6.46	3	-0.167	4.14354	2.72947	1.97829	2.19153	4.45711	2.99682	1.70388	1.73397	1.02065			0.846478	0.883093	0.932874	0.915792		0.900955	0.806178	0.849356	0.849356
Q8BKC5	IPO5_MOUSE	Ipo5 Kpnb3 Ranbp5	Importin-5 (Imp5) (Importin subunit beta-3) (Karyopherin beta-3) (Ran-binding protein 5) (RanBP5)	4.45397	4.79382	4.22579	5.4243	5.51764	5.41286	5.02186	5.84149	4.60436	4.45397	0.1475			1.72419		0	0	nuclear Importins and exportins		1097	4.13833	3.70927	4.93	4.1	-0.125	0.154398	1.0885	0.283292	0.410561	0.761277	0.37124	0.273172	1.67815	0.394961			0.99334	0.91962	0.985109	0.972158	0.855145	0.977422	0.983166	0.961854	0.961854
Q8BKZ9	ODPX_MOUSE	Pdhx	Pyruvate dehydrogenase protein X component, mitochondrial (Dihydrolipoamide dehydrogenase-binding protein of pyruvate dehydrogenase complex) (Lipoyl-containing pyruvate dehydrogenase complex component X)	33.1562	51.6381	33.2314	35.673		40.5924	34.7433	35.1701	41.9378	33.1562	0.975			16.1157	16.2676	0	0	Mitochondrial proteins	Mitochondrial matrix	501	6.06991	3.10106	7.76	26.9	-0.235	0.759636		1.34476	1.66889		3.79975	6.43883	3.01437	1.73039			0.987821		0.975884	0.911138		0.687551	0.0346404	0.856734	0.856734
Q8BLF1	NCEH1_MOUSE	Nceh1 Aadacl1 Kiaa1363	Neutral cholesterol ester hydrolase 1 (NCEH) (EC 3.1.1.-) (Arylacetamide deacetylase-like 1) (Chlorpyrifos oxon-binding protein) (CPO-BP)	5.21068	5.04013	6.37031	5.22831	5.35694	7.06374	5.43089	5.5602	5.94722	5.21068	0.2245			3.28033		0	0	Endoplasmic reticulum		408	4.86741	3.55242	7.05	1.5	0.207	0.168609	0.528651	0.563272	0.654344	0.352967	0.623745	0.40806	0.559236	0.484155			0.994658	0.964055	0.972464	0.825722	0.985008	0.97569	0.969636	0.954237	0.954237
Q8BMK4	CKAP4_MOUSE	Ckap4	Cytoskeleton-associated protein 4 (63-kDa cytoskeleton-linking membrane protein) (Climp-63) (p63)	10.0156	18.3974	9.90412	11.1111		12.0612	9.20724	19.9131	9.59783	10.0156	0.6295	9.3364	9.31221			0	1	Membrane trafficking proteins		575	3.86834	3.00689	5.65	18.8	-0.671	0.587068		0.624179	1.20498		1.37732	0.569366	17.934	0.680128	0.873662	2.64648	0.975155		0.981636	0.750284		0.926324	0.962382			0.978633
Q8BUV3	GEPH_MOUSE	Gphn	Gephyrin [Includes: Molybdopterin adenylyltransferase (MPT adenylyltransferase) (EC 2.7.7.75) (Domain G); Molybdopterin molybdenumtransferase (MPT Mo-transferase) (EC 2.10.1.1) (Domain E)]	13.1033	12.2412	12.099	15.0646	14.1515	14.6326	15.0438	15.3086	15.4415	13.1033	0.772			2.61188		0	0	Cytoskeletal proteins	Intermediate filaments	769	5.1553	3.16077	5.6	20.7	-0.201	0.336691	0.582263	0.438499	0.610692	1.16496	0.76214	0.611624	0.785592	0.438154			0.991903	0.97949	0.990288	0.946206	0.843919	0.97356	0.977911	0.973467	0.973467
Q8BWT1	THIM_MOUSE	Acaa2	3-ketoacyl-CoA thiolase, mitochondrial (EC 2.3.1.16) (Acetyl-CoA acyltransferase) (Beta-ketothiolase) (Mitochondrial 3-oxoacyl-CoA thiolase)	21.0142	18.1713	14.8438	19.7681	26.9212	18.7419	20.5182	18.1168	18.5945	21.0142	0.77			17.9405		0	0	Mitochondrial proteins	Mitochondrial matrix	397	5.69462	2.91062	8.09	7.8	-0.042	2.41877	3.78875	0.723644	1.77036		1.24809	0.927654	1.34682	1.40951			0.749176	0.323757	0.978678	0.856552		0.872513	0.965691	0.942408	0.942408
Q8BX70	VP13C_MOUSE	Vps13c Kiaa3021	Vacuolar protein sorting-associated protein 13C	7.09992	7.26639	6.09376	7.15105	8.54748	6.95888	7.90913	8.13931	6.49061	7.09992	0.419			1.43839		0	0	Carrier vesicles (VPS and sorting nexins)		3748	3.35683	2.51587	6.82	8.1	-0.217	1.08531	0.570142	0.89333	0.711354	1.15748	0.650106	0.555433	0.75833	0.693868			0.848632	0.968463	0.943365	0.736178	0.941502	0.972609	0.926959	0.944507	0.944507
Q8C5H8	NAKD2_MOUSE	Nadk2 Mnadk Nadkd1	NAD kinase 2, mitochondrial (EC 2.7.1.23) (Mitochondrial NAD kinase) (NAD kinase domain-containing protein 1, mitochondrial)	23.4581	21.1661	21.4678	24.7188	21.1569	29.9859	26.2033	28.5391	27.1247	23.4581	0.9295			12.041		0	0			452							1.98549	2.09548	2.66205			2.60686		2.26153					0.867587	0.998869
Q8C854	MYEF2_MOUSE	Myef2 Kiaa1341 Mef2	Myelin expression factor 2 (MEF-2) (MyEF-2)	9.85196	9.56764	13.743	9.36458		13.7026	10.2784	11.4599	15.4081	9.85196	0.624	10.1036	9.46918			0	0	Nucleic acid-binding proteins		591	4.40623	0.845098	8.86	29.4	-0.669	0.287213	1.0022	0.634203	0.773265		3.1853	1.41805		0.897478	0.75786	0.628682	0.99054	0.976426	0.983831			0.916209	0.84552			0.987071
Q8CAA7	PGM2L_MOUSE	Pgm2l1	Glucose 1,6-bisphosphate synthase (EC 2.7.1.106) (Phosphoglucomutase-2-like 1)	4.91037	4.77905	5.29776	5.3916	6.11488	5.53179	5.75927	5.77455	5.72362	4.91037	0.1895				6.76098	0	0			621	4.97693	3.25888	6.49	5.8	-0.316	0.18782	0.395105	0.387772	0.469362	0.607616	0.498647	0.472228	0.687271	0.810964			0.991629	0.971125	0.980851	0.942868	0.958472	0.974377	0.961878	0.952388	0.952388
Q8CBE3	WDR37_MOUSE	Wdr37 Kiaa0982	WD repeat-containing protein 37	13.0266	12.8371	11.7368	14.9057	16.0618	14.0612	15.5018	14.0437	15.2402	13.0266	0.769			7.86456		0	0	Cytoskeletal proteins	Actin-associated proteins	496	3.64009	3.13704	7.22	18.5	-0.438	0.871425	0.770657	1.35998	0.821127	1.18346	1.19401	0.759409	1.93503	3.71621			0.958776	0.966231	0.948198	0.914798	0.903423		0.917659	0.778002	0.778002
Q8CC88	VWA8_MOUSE	Vwa8 Kiaa0564	von Willebrand factor A domain-containing protein 8	13.706	8.2945	9.09014	12.3196	9.18301	11.4891	11.2505	10.4629	10.6535	13.706	0.7885			7.99328		0	0			1905						8.50955	1.21614	1.92889	18.0407		2.00177	1.21893	1.3956	1.26863				0.901116	0.862234			0.867495	0.705846	0.918584	0.918584
Q8CHH9	SEPT8_MOUSE	Sept8 Kiaa0202	Septin-8	12.5121	11.2012	17.2251	11.144	10.8201	14.0453	9.92091	10.1781	13.3273	12.5121	0.756			5.35043		0	0	Cytoskeletal proteins		429	6.82866	4.10013	6	13.1	-0.615	1.27289	0.653476	0.976763	0.628833	0.612248	0.722365	0.356773	0.432665	1.06403			0.864806	0.968347	0.963018	0.946622	0.968512	0.959824	0.986081	0.981455	0.981455
Q8CHP8	PGP_MOUSE	Pgp	Glycerol-3-phosphate phosphatase (G3PP) (EC 3.1.3.21) (Aspartate-based ubiquitous Mg(2+)-dependent phosphatase) (AUM) (EC 3.1.3.48) (Phosphoglycolate phosphatase) (PGP)	11.7686	12.9279	12.8337	10.5426		11.9126	15.7897	13.3383	14.0576	11.7686	0.724			7.94341	16.2518	0	0			321	5.55391	2.95952	5.35	3.1	0.004	0.581167	1.8694	0.767838	3.07449		2.86757	1.63169	0.564019	1.6827			0.968101	0.977419	0.974069			0.770599	0.850329
Q8CIB5	FERM2_MOUSE	Fermt2 Plekhc1	Fermitin family homolog 2 (Kindlin-2) (Pleckstrin homology domain-containing family C member 1)	6.02416	5.60078	4.80826	8.08665	5.43891	7.51175	4.80501	4.96164	4.26546	6.02416	0.317			4.18884		0	0			680	4.12932	3.19645	6.7	6.5	-0.395	0.727882	0.506348	1.26455	11.4328	0.701299	3.0775	0.520842	1.11758	0.838715			0.953527	0.972813	0.916383		0.957272	0.693295	0.946364	0.950903	0.950903
Q8JZQ2	AFG32_MOUSE	Afg3l2	AFG3-like protein 2 (EC 3.4.24.-)	15.0777	14.8786	14.2968	16.6614	16.7349	17.4985	17.1372	16.8943	17.7604	15.0777	0.821			8.43139		0	0	Mitochondrial proteins	Mitochondrial inner membrane	802	3.16796	3.41229	8.6	13.5	-0.379	0.573467	0.935749	0.784601	0.83066	1.74081	0.722773	0.871153	1.04238	1.14534			0.983162	0.976553	0.97825	0.923281	0.866654	0.973125	0.964283	0.955705	0.955705
Q8K010	OPLA_MOUSE	Oplah	5-oxoprolinase (EC 3.5.2.9) (5-oxo-L-prolinase) (5-OPase) (Pyroglutamase)	8.25262	8.41224	7.65917	8.64694	9.83477	8.79796	10.2649	10.5259		8.25262	0.516			3.57492	4.59903	0	0			1288	4.10517	2.97955	6.28	6.4	-0.072	2.42743	1.11525	1.0945			2.1198	1.12069					0.874712	0.945546	0.95616			0.984816
Q8K0D5	EFGM_MOUSE	Gfm1 Efg Efg1 Gfm	Elongation factor G, mitochondrial (EF-Gmt) (Elongation factor G 1, mitochondrial) (mEF-G 1) (Elongation factor G1)	6.59304	4.77381	4.09303	5.74214	6.60466	5.4835	6.09927	5.59754	5.73946	6.59304	0.3775			2.57236		0	0			751						2.20482	0.667957	1.77373	0.240615	0.765617	0.937145	0.489835	0.526342	0.615506				0.952229	0.776229		0.965581	0.98056	0.953296	0.969424	0.969424
Q8K1Z0	COQ9_MOUSE	Coq9	Ubiquinone biosynthesis protein COQ9, mitochondrial	10.1263	13.3524	11.9894	10.6936		13.3859	11.8059	10.8071	13.9954	10.1263	0.634			9.94143	8.08568	0	1	Mitochondrial proteins	Mitochondrial inner membrane	313	4.35964	3.47202	5.92	20.1	-0.421	0.685397	13.6421	0.801927	0.979388		1.22454	0.604758	0.889528	0.719909			0.916068		0.987893	0.867247		0.96285	0.972491	0.974634	0.974634
Q8K274	KT3K_MOUSE	Fn3krp	Ketosamine-3-kinase (EC 2.7.1.-) (Fructosamine-3-kinase-related protein)	8.10669	8.0868	9.39251	9.22318	11.608	9.55796	9.82941	9.85959	9.24975	8.10669	0.505			10.3911		0	0			309	3.81738	3.15534	7.87	3.6	-0.369	0.674034	0.962532	0.951852	0.844047	1.38855	0.539956	0.634125	1.40831	1.51709			0.811622	0.895836	0.955589	0.844829	0.910047	0.974927	0.888219	0.841397	0.841397
Q8K411	PREP_MOUSE	Pitrm1 Kiaa1104 Ntup1	Presequence protease, mitochondrial (EC 3.4.24.-) (Pitrilysin metalloproteinase 1)	13.4771		13.9525	17.5239	12.9783	13.9444	17.3695	15.4683	14.4398	13.4771	0.7825			8.10657	6.89076	0	0			1036						3.28955		2.22019	3.16636		3.09817	1.15474	0.831888	1.54256			0.572407		0.751318	0.567023		0.88649	0.876906	0.813573	0.813573
Q8K4Z3	NNRE_MOUSE	Naxe Aibp Apoa1bp	NAD(P)H-hydrate epimerase (EC 5.1.99.6) (Apolipoprotein A-I-binding protein) (AI-BP) (NAD(P)HX epimerase)	16.0768	17.0589	18.851	21.2906		22.788	26.5028	25.1124	26.3701	16.0768	0.836			12.983	13.7406	0	0	Mitochondrial proteins	Mitochondrial matrix	282	6.51359	3.26221	7.69	2.8	-0.075	0.543012	1.82682	0.51515	0.558857		0.61907	0.814763	1.42248	0.560538			0.988457	0.97944	0.995015	0.971201		0.989459	0.986273	0.976264	0.976264
Q8QZY1	EIF3L_MOUSE	Eif3l Eif3eip Eif3s6ip Paf67	Eukaryotic translation initiation factor 3 subunit L (eIF3l) (66 kDa tyrosine-rich heat shock protein) (67 kDa polymerase-associated factor) (Eukaryotic translation initiation factor 3 subunit 6-interacting protein) (Eukaryotic translation initiation factor 3 subunit E-interacting protein) (HSP-66Y) (PAF67)	5.10452	5.38166	5.94401	6.12398		8.07425	6.16781	5.06487	6.00468	5.10452	0.213			1.9768	3.37056	0	0	Endoplasmic reticulum		564	4.13983	3.39829	6.44	6.7	-0.467	0.53513	1.47609	0.578958				0.714257		0.974096			0.97163	0.93263	0.976569				0.796932
Q8R050	ERF3A_MOUSE	Gspt1 Erf3a	Eukaryotic peptide chain release factor GTP-binding subunit ERF3A (Eukaryotic peptide chain release factor subunit 3a) (eRF3a) (G1 to S phase transition protein 1 homolog)	5.4361	5.23344	4.84463	6.92651	7.45705	5.43279	8.04501	7.65678	3.60682	5.4361	0.2495			1.46876		0	0			636	4.04839	2.90634	5.21	27	-0.45	0.213333	0.406943	0.453546	0.475078	0.655932	0.858025	29.3964	1.18105				0.990281	0.972322	0.975122	0.905924	0.967718	0.857809		0.974675	0.974675
Q8R0Y6	AL1L1_MOUSE	Aldh1l1 Fthfd	Cytosolic 10-formyltetrahydrofolate dehydrogenase (10-FTHFDH) (FDH) (EC 1.5.1.6) (Aldehyde dehydrogenase family 1 member L1)	10.4996	9.76741	9.61839	10.8783	10.7214	9.84544	11.1993	10.6592	9.82277	10.4996	0.6605			6.01296		0	0			902	5.54371	3.47669	5.91	4.5	-0.112	0.327901	0.594399	0.409016	0.469084	0.592258	0.346416	0.477101	0.59388	0.387062			0.989823	0.971802	0.989017	0.983821	0.974475	0.988007	0.981241	0.971103	0.971103
Q8R127	SCPDL_MOUSE	Sccpdh	Saccharopine dehydrogenase-like oxidoreductase (EC 1.-.-.-)	13.4467	12.4487	12.3576	16.6103	14.876	12.8079	15.0969	16.0507	13.7754	13.4467	0.782			9.8939		1	0	Mitochondrial proteins		429	5.04391	3.0799	8.61	2.6	-0.033	1.69523	10.5969	0.743761	1.53795	7.06837	0.840085	1.0522	1.99063	0.689568			0.962979	0.95767	0.985614	0.82076	0.10858	0.954749	0.791767	0.869462	0.869462
Q8R1B4	EIF3C_MOUSE	Eif3c Eif3s8	Eukaryotic translation initiation factor 3 subunit C (eIF3c) (Eukaryotic translation initiation factor 3 subunit 8) (eIF3 p110)	4.44856	5.62501	4.28432	4.84513		5.50568	4.70318		3.70522	4.44856	0.1475	5.34713	4.56404	1.04847		0	0	Endoplasmic reticulum		911	4.14946	3.7608	5.79	29	-0.81	0.404555	0.410567	0.54716	13.5544		16.5182	1.81733		1.97919	1.04444	1.12152	0.966982		0.957977			0.973219	0.590347			0.966796
Q8R1Q8	DC1L1_MOUSE	Dync1li1 Dncli1 Dnclic1	Cytoplasmic dynein 1 light intermediate chain 1 (Dynein light chain A) (DLC-A) (Dynein light intermediate chain 1, cytosolic)	5.48844	6.25553	6.05674	6.51785	6.60206	7.22918	6.72622	7.4436	7.10296	5.48844	0.255			2.95504		0	0	Molecular motors		523	5.44075	3.40278	6.42	32.1	-0.378	0.347544	1.14266	0.465099	0.685316	10.1582	0.617892	0.573778	1.06688	0.572584			0.978228	0.952722	0.977993	0.951709		0.960568	0.95845	0.916882	0.916882
Q8VCT3	AMPB_MOUSE	Rnpep	Aminopeptidase B (AP-B) (EC 3.4.11.6) (Arginine aminopeptidase) (Arginyl aminopeptidase) (Cytosol aminopeptidase IV)	11.2374	9.89076	12.4651	13.7662	14.2013		14.1663	12.7636	27.6448	11.2374	0.7045			5.48652	6.97977	0	0			650	4.58907	3.08386	5.35	9.4	-0.234	0.596406	0.611035	1.72312	1.66676	1.85028		2.0229					0.981991	0.97786	0.934521	0.822044	0.903445		0.827254
Q8VDD5	MYH9_MOUSE	Myh9	Myosin-9 (Cellular myosin heavy chain, type A) (Myosin heavy chain 9) (Myosin heavy chain, non-muscle IIa) (Non-muscle myosin heavy chain A) (NMMHC-A) (Non-muscle myosin heavy chain IIa) (NMMHC II-a) (NMMHC-IIA)	5.70678	5.43554	5.20732	6.7965	7.19486	6.5907	7.14062	7.29312	6.61563	5.70678	0.278			5.75639		0	0	Molecular motors		1960	4.70798	3.40483	5.66	18.1	-0.844	0.278707	0.498622	0.418608	0.581429	0.866166	0.371868	0.511407	0.607017	0.548841			0.985954	0.965663	0.977527	0.884227	0.955125	0.980098	0.965199	0.957705	0.957705
Q91V12	BACH_MOUSE	Acot7 Bach	Cytosolic acyl coenzyme A thioester hydrolase (EC 3.1.2.2) (Acyl-CoA thioesterase 7) (Brain acyl-CoA hydrolase) (BACH) (CTE-IIa) (CTE-II) (Long chain acyl-CoA thioester hydrolase)	6.51912	6.47703	7.01275	7.73856	8.15908	7.59622	8.33756	8.37333	8.12625	6.51912	0.3685			7.92631		0	0			381	5.97034	4.07335	8.67	11.8	-0.36	0.257682	0.507894	0.332904	0.554535	0.711497	0.464018	0.530173	0.83043	0.474432			0.989115	0.967851	0.989522	0.948193	0.957549	0.979298	0.964834	0.964744	0.964744
Q91V41	RAB14_MOUSE	Rab14	Ras-related protein Rab-14	6.58765	6.4893	5.96335	7.01742	7.33837	6.54822	7.33277	7.21767	6.55121	6.58765	0.3765			2.06581		0	0	Small GTPases and related proteins		215	7.09429	3.63558	6.21	15.3	-0.399	0.189395	0.374824	0.294178	0.451316	0.555658	0.318513	0.329712	0.444923	0.306583			0.994486	0.981396	0.989815	0.973251	0.970484	0.983754	0.984802	0.975529	0.975529
Q91V64	ISOC1_MOUSE	Isoc1	Isochorismatase domain-containing protein 1	9.66603	9.85623	10.8324	12.2851	12.1943	10.2466	9.8366		8.51523	9.66603	0.614			4.889	10.6251	0	0			297	5.13527	2.51455	7.39	3.7	0.339	1.01962	4.01596	1.68455	1.66093	3.86921	34.9417	0.736728		1.15768			0.984827	0.964432		0.935887		0.747109
Q91V92	ACLY_MOUSE	Acly	ATP-citrate synthase (EC 2.3.3.8) (ATP-citrate (pro-S-)-lyase) (Citrate cleavage enzyme)	8.50265	8.35149	7.76879	10.5912	11.3537	8.95241	10.9716	10.8437	8.81066	8.50265	0.539			4.64175		0	0			1091	5.60489	3.85685	7.45	5.9	-0.098	0.2671	0.431712	0.466979	0.723813	0.885658	0.506452	0.560601	0.756598	0.450956			0.991066	0.980955	0.982648	0.965285	0.956488	0.978282	0.975472	0.958866	0.958866
Q91VN4	MIC25_MOUSE	Chchd6 Mic25	MICOS complex subunit Mic25 (Coiled-coil-helix-coiled-coil-helix domain-containing protein 6)	17.9301	19.2471	20.2732	18.9231	20.3497	21.5484	19.7458	18.3245	23.3227	17.9301	0.8665			13.0058		0	0			273		3.40705	8.42	42.9	-0.618	1.34769	1.10454	2.45281	1.28396		3.62814	0.716058	0.863439	1.54778			0.961024	0.995581	0.945598	0.852		0.770078	0.981975	0.975992	0.975992
Q91WS0	CISD1_MOUSE	Cisd1 D10Ertd214e Zcd1	CDGSH iron-sulfur domain-containing protein 1 (MitoNEET)	25.3942	27.2828	24.8066	29.7202		29.0001	30.0784	29.2653	29.4985	25.3942	0.94			13.8252	11.5691	0	0	Mitochondrial proteins		108	5.96646	3.37254	9.06	12	-0.371	0.377187	5.26439	0.659491	1.19071		1.07192	1.13022	1.20097	1.09957			0.996414	0.97674	0.992671	0.974005		0.978712	0.979266	0.976001	0.976001
Q91ZU6	DYST_MOUSE	Dst Bpag1 Macf2	Dystonin (Bullous pemphigoid antigen 1) (BPA) (Dystonia musculorum protein) (Hemidesmosomal plaque protein) (Microtubule actin cross-linking factor 2)	4.03412	3.82288	4.11853	4.04999	3.94188	3.99146	3.47261	3.73293	3.89706	4.03412	0.906			1.8145		1	0	Cytoskeletal proteins	Actin-associated proteins	7393	3.36748	3.43712	5.32	20.5	-0.662	0.354233	0.386178	0.410624	1.12664	0.337578	0.260612	0.171169	0.255216	0.236658			0.974889	0.971634	0.98058	0.576805	0.982821	0.983937	0.987885	0.981702	0.981702
Q91ZX7	LRP1_MOUSE	Lrp1 A2mr	Prolow-density lipoprotein receptor-related protein 1 (LRP-1) (Alpha-2-macroglobulin receptor) (A2MR) (CD antigen CD91) [Cleaved into: Low-density lipoprotein receptor-related protein 1 85 kDa subunit (LRP-85); Low-density lipoprotein receptor-related protein 1 515 kDa subunit (LRP-515); Low-density lipoprotein receptor-related protein 1 intracellular domain (LRPICD)]	2.37266	2.59979	2.16455	0.183969	2.66485	2.21469	2.61835	2.50064	2.11577	2.37266	0.0285				10.2643	0	1	Endocytic proteins		4545	4.10471		5.36	2.1		0.146964	0.253948	0.322089	1.91479	0.401039	0.198138	0.205111	0.321012	0.244638			0.985661	0.965358	0.949411	0.540186	0.948402	0.969108	0.973151	0.94057	0.94057
Q922Q1	MARC2_MOUSE	Marc2 Mg87 Mosc2	Mitochondrial amidoxime reducing component 2 (mARC2) (EC 1.-.-.-) (Molybdenum cofactor sulfurase C-terminal domain-containing protein 2) (MOSC domain-containing protein 2) (Moco sulfurase C-terminal domain-containing protein 2)	11.9325	10.0812	13.4492	11.2999	11.9224	10.2193	12.2516	11.6237	10.7875	11.9325	0.7315			5.87164		0	0	Mitochondrial proteins		338		3.31471	8.68	3.8	-0.23	0.558731	1.10008	3.69816	0.927	1.14239	3.99215	0.601063	0.908649	0.820884			0.988605	0.945494	0.910051	0.850729	0.958233	0.922848	0.976994	0.95043	0.95043
Q922R8	PDIA6_MOUSE	Pdia6 Txndc7	Protein disulfide-isomerase A6 (EC 5.3.4.1) (Thioredoxin domain-containing protein 7)	5.73712	6.76355	5.45559	5.6235		6.78426	5.50302	5.5062	5.99785	5.73712	0.2815			2.55157	0.320271	0	0	Endoplasmic reticulum		440	5.77741		5.13	15.7		0.721807	2.90163	0.446415	1.10464		1.13811	0.607514	0.941595	0.821757			0.93561		0.978254	0.679011			0.915584	0.959702	0.959702
Q923T9	KCC2G_MOUSE	Camk2g	Calcium/calmodulin-dependent protein kinase type II subunit gamma (CaM kinase II subunit gamma) (CaMK-II subunit gamma) (EC 2.7.11.17)	7.5354	6.73955	7.30702	7.22292	8.24691	7.40115	7.24038	7.50133	7.27303	7.5354	0.455				7.18346	0	0	Ca2+/calmodulin-dependent protein kinase		529	6.0005	4.0758	7.57	15.7	-0.439	0.283764	0.650698	0.587857	0.334751	1.06067	1.1818	0.357567	0.531083	0.569652			0.991236	0.965747	0.97596	0.947512	0.953394	0.912924	0.982252	0.967544	0.967544
Q93092	TALDO_MOUSE	Taldo1 Tal Taldo	Transaldolase (EC 2.2.1.2)	9.92467	9.82756	15.509	13.7116		10.9519	12.45	11.6418	11.1716	9.92467	0.626			3.51827	1.3539	0	1			337	4.19424	3.47712	7.03	6.8	-0.291	0.273125	0.261036	0.432629	3.14536		0.622193	0.824241	0.646562	0.458752			0.991526	0.997955	0.991784	0.202871		0.970082	0.950639	0.987755	0.987755
Q99JI4	PSMD6_MOUSE	Psmd6	26S proteasome non-ATPase regulatory subunit 6 (26S proteasome regulatory subunit RPN7) (26S proteasome regulatory subunit S10) (p42A)	6.07452	5.53867	6.28837	7.82503		7.40658	6.54053	5.56684	6.86729	6.07452	0.322			2.15526	3.99965	1	0	Proteasome		389	4.72348	3.10106	5.51	3.6	-0.352	0.396969	0.709866	0.683065	3.59508		9.56868	0.754694	1.18349	0.621185			0.966357	0.969333	0.969482	0.469362			0.715158	0.762087	0.762087
Q99JY9	ARP3_MOUSE	Actr3 Arp3	Actin-related protein 3 (Actin-like protein 3)	13.5634	13.2385	16.6173	15.5424	15.0205	17.2752	15.5178	15.5161	17.0107	13.5634	0.7855			1.33945		0	0			418	6.41676	3.29248	5.89	1.7	-0.267	0.623993	0.798034	0.924108	0.698582	1.094	1.01656	0.583416	1.07067	0.79602			0.970024	0.896069	0.959821	0.939784	0.904901	0.931102	0.981466	0.959424	0.959424
Q99KK7	DPP3_MOUSE	Dpp3	Dipeptidyl peptidase 3 (EC 3.4.14.4) (Dipeptidyl aminopeptidase III) (Dipeptidyl arylamidase III) (Dipeptidyl peptidase III) (DPP III) (Enkephalinase B)	10.4217	8.2769	10.3124	11.2506		11.7632	11.5273	10.4164	9.76961	10.4217	0.6545			5.07214	8.66309	0	0			738	3.30506	3.26717	5.38	5	-0.32	0.543607	4.06086	0.581891	0.828678		1.83918	1.1031	2.31916	2.57113			0.976899	0.931655	0.982034	0.813517		0.836137	0.851803
Q99L43	CDS2_MOUSE	Cds2	Phosphatidate cytidylyltransferase 2 (EC 2.7.7.41) (CDP-DAG synthase 2) (CDP-DG synthase 2) (CDP-diacylglycerol synthase 2) (CDS 2) (CDP-diglyceride pyrophosphorylase 2) (CDP-diglyceride synthase 2) (CTP:phosphatidate cytidylyltransferase 2)	6.07214	5.03976	7.85994	5.36736	5.25694	8.06569	6.06557	5.98056	8.24907	6.07214	0.321			3.56669		1	0	Mitochondrial proteins	Mitochondrial inner membrane	444	3.79196	4.36752	7.05	12.4	0.328	0.201011	0.790467	0.343756	0.704274	1.36241	0.693573	0.425261	0.571026	0.499922			0.995689	0.967663	0.992372	0.806903	0.91741	0.973953	0.970441	0.960653	0.960653
Q99L47	F10A1_MOUSE	St13 Fam10a1 Hip	Hsc70-interacting protein (Hip) (Protein FAM10A1) (Protein ST13 homolog)	6.56333	6.70091	6.53966	8.25954	10.0324	6.9765	7.72059	6.89048	6.52177	6.56333	0.3735			2.46001		0	0			371	6.09858	3.40569	5.27	36.9	-0.811	0.24654	0.736731	0.429696	0.600469	1.10878	0.399911	0.613333	0.928306	0.46158			0.990138	0.977683	0.981319	0.943102		0.97927	0.905497	0.966962	0.966962
Q99LB2	DHRS4_MOUSE	Dhrs4 D14Ucla2	Dehydrogenase/reductase SDR family member 4 (EC 1.1.1.184) (NADPH-dependent carbonyl reductase/NADP-retinol dehydrogenase) (CR) (PHCR) (NADPH-dependent retinol dehydrogenase/reductase) (NDRD) (mouNRDR) (Peroxisomal short-chain alcohol dehydrogenase) (PSCD)	16.748	13.839	16.3233	17.4034		14.2009	17.0452	16.6404	14.4146	16.748	0.79			16.7668	9.43516	0	0			279	4.7582	2.4624	9.38	4.7	0.056	0.639445	13.7855	1.22875	1.56036		0.98971	0.566033	1.07329	0.54078			0.980756	0.804965	0.972747	0.722858		0.969801	0.966359	0.951566	0.951566
Q99LG2	TNPO2_MOUSE	Tnpo2	Transportin-2 (Karyopherin beta-2b)	5.42727	6.66496	5.57667	6.91402		7.12993	7.19493	9.34499	6.42564	5.42727	0.2485	5.31716	3.82168			0	0	nuclear Importins and exportins		887			4.99	6.4	-0.053	0.218199	1.27657	0.74488	0.91622			0.648651	5.03257	3.5253	0.598301	2.98822	0.990877		0.953221	0.850146			0.832949			0.884795
Q99LY9	NDUS5_MOUSE	Ndufs5	NADH dehydrogenase [ubiquinone] iron-sulfur protein 5 (Complex I-15 kDa) (CI-15 kDa) (NADH-ubiquinone oxidoreductase 15 kDa subunit)	23.5534	38.3948	26.5667	26.8673		27.9762	28.5147	28.2469	28.8867	23.5534	0.9245			15.9396	14.0921	0	0	Mitochondrial proteins	Mitochondrial CI	106		2.69984	8.92	30.2	-1.001	0.913484	12.1313	1.28548	0.931427		2.66858	1.05468	1.8062	1.54537			0.994642		0.986437	0.953002		0.893409	0.980322	0.970218	0.970218
Q99MI1	RB6I2_MOUSE	Erc1 Cast2 Kiaa1081 Rab6ip2	ELKS/Rab6-interacting/CAST family member 1 (ERC-1) (CAZ-associated structural protein 2) (CAST2) (Rab6-interacting protein 2)	11.3528	11.5494	12.0695	13.2868	13.3756	13.1623	7.40249	6.4514	12.6265	11.3528	0.709			3.55548		0	0	Synapse		1120	4.04788	3.22943	5.87	37.9		1.51404	13.3816	0.557706	1.52186	0.0225046	0.586513	0.347842	0.532537	0.432694			0.863956		0.982421	0.856898		0.978882	0.976952	0.971796	0.971796
Q99P72	RTN4_MOUSE	Rtn4 Kiaa0886 Nogo	Reticulon-4 (Neurite outgrowth inhibitor) (Nogo protein)	4.99388	4.77136	6.13589	5.05871	5.3155	6.09314	5.25589	5.09117	5.67025	4.99388	0.199				13.8238	0	0	Endoplasmic reticulum		1162	6.41981	3.85291	4.54	39.6	0.337	0.256909	0.503094	0.86836	0.383439	0.567773	0.503343	0.291531	0.484315	0.413336			0.98586	0.956932	0.905338	0.971252	0.95368	0.945487	0.982879	0.959848	0.959848
Q9CPP6	NDUA5_MOUSE	Ndufa5	NADH dehydrogenase [ubiquinone] 1 alpha subcomplex subunit 5 (Complex I subunit B13) (Complex I-13kD-B) (CI-13kD-B) (NADH-ubiquinone oxidoreductase 13 kDa-B subunit)	22.4943	35.1618	18.416	23.7396		24.757	24.8029	21.0844	21.448	22.4943	0.61			12.6467	10.9826	0	0	Mitochondrial proteins	Mitochondrial CI	116	6.08156	3.06258	8.11	8.6	-0.406	1.24372		1.90843	1.8378		6.53952	1.16478	3.09532	4.95304			0.966399		0.953332	0.836393		0.929427	0.96696	0.946209	0.946209
Q9CPQ1	COX6C_MOUSE	Cox6c	Cytochrome c oxidase subunit 6C (Cytochrome c oxidase polypeptide VIc)	22.5324	27.5732	22.5148	25.2869		25.7884	25.298	24.5877	26.7409	22.5324	0.909			14.6599	13.1268	0	0	Mitochondrial proteins	Mitochondrial CIV	76	5.6682	3.66238	10.14	15.8	-0.137	0.731589	2.62915	1.24302	2.77027		23.7575	0.982003	1.03551	1.4999			0.984864		0.977236	0.906626		0.991034	0.979136	0.976248	0.976248
Q9CPT4	MYDGF_MOUSE	Mydgf D17Wsu104e Il25	Myeloid-derived growth factor (MYDGF) (Interleukin-25) (IL-25) (Stromal cell-derived growth factor SF20)	6.40606	7.94746	7.10766	6.6084		7.10156	6.82149	6.90977	7.48631	6.40606	0.3535			1.58727	8.40915	0	0			166		3.1284	6.78	5.4	-0.154	0.426098	0.509036	0.584373	0.890741		14.2616	0.539541	2.10019	0.551375			0.988292		0.986459	0.840474		0.871228	0.96719	0.96296	0.96296
Q9CPU0	LGUL_MOUSE	Glo1	Lactoylglutathione lyase (EC 4.4.1.5) (Aldoketomutase) (Glyoxalase I) (Glx I) (Ketone-aldehyde mutase) (Methylglyoxalase) (S-D-lactoylglutathione methylglyoxal lyase)	11.2319	12.0689	11.3074	12.9534		12.3951	14.1848	13.3349	12.6999	11.2319	0.7035			7.09258	12.389	0	0			184	6.44508	3.03262	5.46	20.1	-0.537	0.26233	1.53579	0.460687	0.675482		0.462947	0.752144	1.20905	0.464733			0.994115	0.983241	0.989559	0.95875		0.985154	0.95956	0.970675	0.970675
Q9CPY7	AMPL_MOUSE	Lap3 Lapep	Cytosol aminopeptidase (EC 3.4.11.1) (Leucine aminopeptidase 3) (LAP-3) (Leucyl aminopeptidase) (Proline aminopeptidase) (EC 3.4.11.5) (Prolyl aminopeptidase)	12.3397	11.9405	10.2551	12.723	12.08	11.2636	13.2214	12.0358	11.2025	12.3397	0.7485			7.61661		0	0			519	5.14195	3.18469	7.73	4.6	-0.152	0.616631	0.641421	0.505353	0.561487	5.40277	0.423033	0.336155	0.670624	0.415217			0.92966	0.994217	0.982534	0.934661		0.984254	0.991627	0.972407	0.972407
Q9CQ54	NDUC2_MOUSE	Ndufc2	NADH dehydrogenase [ubiquinone] 1 subunit C2 (Complex I-B14.5b) (CI-B14.5b) (NADH-ubiquinone oxidoreductase subunit B14.5b)	25.0489	31.3955	22.5961	29.0337		29.9947	28.5673	28.2587	28.7957	25.0489	0.9215			17.1826	15.5057	0	0	Mitochondrial proteins	Mitochondrial inner membrane	120	5.32389	3.42975	9.21	25.8	-0.388	0.513489	1.792	0.988108	1.37311		4.12642	0.925464	1.39415	1.24011			0.987489		0.977846	0.977343			0.984303	0.977966	0.977966
Q9CQ92	FIS1_MOUSE	Fis1 Ttc11	Mitochondrial fission 1 protein (FIS1 homolog) (Tetratricopeptide repeat protein 11) (TPR repeat protein 11)	9.27715	11.567	9.66669	10.3916		9.9398	10.4676	10.4771	9.91048	9.27715	0.583			8.32655	7.17899	0	0	Mitochondrial proteins		152	5.53518	3.65369	8.53	5.9	-0.286	0.458276	0.669636	0.426761	0.514805		0.469499	0.431127	0.592464	0.403998			0.98671		0.989716	0.93649		0.991271	0.983348	0.973903	0.973903
Q9CQB5	CISD2_MOUSE	Cisd2 Cdgsh2 Noxp70 Zcd2	CDGSH iron-sulfur domain-containing protein 2 (MitoNEET-related 1 protein) (Miner1) (Nervous system overexpressed protein 70)	5.88226	7.3399	8.52918	5.39754		8.57577	5.53809	8.06215	8.15531	5.88226	0.2995			7.49832	12.8952	0	0			135	3.7591	2.74273	9.51	7.4	-0.063	0.555851	0.107572	0.927038	0.790713		1.87022	0.614686	1.965	0.458912			0.985646		0.952446	0.805637		0.969497	0.931727
Q9CQD1	RAB5A_MOUSE	Rab5a nnyRab5a	Ras-related protein Rab-5A	7.20816	5.88133	6.47705	7.95341	8.9168	7.4423	7.91453	8.44619	6.55561	7.20816	0.426			1.13679		0	0	Small GTPases and related proteins		215	5.8627	2.76567	8.14	20.9	-0.405	0.264002	0.672815	0.411118	0.437879	1.40277	0.511599	0.275644	0.931259	0.494534			0.991994	0.961659	0.984468	0.947867	0.876747	0.989557	0.989341	0.983503	0.983503
Q9CQI3	GMFB_MOUSE	Gmfb	Glia maturation factor beta (GMF-beta)	9.8388	11.8468	11.8568	10.6171		10.9376	10.6638	10.7454	10.2364	9.8388	0.622			5.58625	8.44083	0	0	Phosphatases and regulators		142	6.70817	3.10312	5.16	7	-0.526	0.192829	0.817187	0.485711	0.522764		0.421897	0.410907	0.716963	0.443373			0.996741		0.990204	0.933916		0.989272	0.984946	0.95923	0.95923
Q9CQI6	COTL1_MOUSE	Cotl1 Clp	Coactosin-like protein	17.7279	17.4971	16.8861	20.4993	19.49	17.8666	17.3618	19.7351	17.8956	17.7279	0.862				1.67465	0	0			142		3.32838	5.4	9.2	-0.405	0.594984	1.09387	0.632228	2.74435	1.27854	0.504469	2.10488	1.14249	0.665163			0.984365	0.983788	0.987362	0.545287	0.931512	0.989114	0.483443	0.980962	0.980962
Q9CQM9	GLRX3_MOUSE	Glrx3 Picot Txnl2	Glutaredoxin-3 (PKC-interacting cousin of thioredoxin) (PICOT) (PKC-theta-interacting protein) (PKCq-interacting protein) (Thioredoxin-like protein 2)	7.1853	7.51778	6.83984	7.85024		7.87158	8.3229	7.44516	6.91146	7.1853	0.4255			3.04995	6.72029	0	0			337	4.91461	2.7796	5.59	9.8	-0.279	0.186673	1.56724	0.352694	1.0664		0.745686	1.46653		2.66791			0.995344	0.978442	0.988156	0.821706		0.980066	0.815186
Q9CQN1	TRAP1_MOUSE	Trap1 Hsp75	Heat shock protein 75 kDa, mitochondrial (HSP 75) (TNFR-associated protein 1) (Tumor necrosis factor type 1 receptor-associated protein) (TRAP-1)	5.31492	5.49464	4.7723	6.23814	6.31397	5.80099	6.0527	5.84732	5.49083	5.31492	0.2365			3.20985		1	0	Mitochondrial proteins	Mitochondrial matrix	706	4.49371	3.42878	6.69	4	-0.314	0.314509	2.61085	0.388457	0.43257	0.478658	0.646712	0.249605	0.372101	0.377113			0.979652	0.892368	0.980226	0.905383	0.987566	0.957384	0.988131	0.982958	0.982958
Q9CQR6	PPP6_MOUSE	Ppp6c	Serine/threonine-protein phosphatase 6 catalytic subunit (PP6C) (EC 3.1.3.16)	5.9934	5.93354	5.39905	7.5702	6.78121	7.47092	7.29974	8.02749	5.98801	5.9934	0.315			2.36505		0	0			305	4.51353	2.95904	5.69	3.9	-0.224	0.279579	0.5222	0.956808	0.90746	2.1873	2.81265	1.06662	1.39576	0.734235			0.985332	0.964956	0.9436	0.800305	0.929743	0.9327	0.90682	0.959027	0.959027
Q9CQU0	TXD12_MOUSE	Txndc12 Tlp19	Thioredoxin domain-containing protein 12 (EC 1.8.4.2) (Endoplasmic reticulum resident protein 19) (ER protein 19) (ERp19) (Thioredoxin-like protein p19)	4.25242	4.30162	5.3674	4.34445		4.80597	4.15597	4.63785	4.8669	4.25242	0.1305			2.65372	8.59794	0	1			170	4.54901	2.88818	5.26	15.9	-0.359	0.229539	3.93449	0.294157	0.921994		1.24823	0.395841	2.07388	0.3647			0.992701		0.998348	0.798377		0.97061	0.959801
Q9CQW2	ARL8B_MOUSE	Arl8b Arl10c Gie1	ADP-ribosylation factor-like protein 8B (ADP-ribosylation factor-like protein 10C) (Novel small G protein indispensable for equal chromosome segregation 1)	4.62709	4.61696	4.79734	5.50111	5.40427	5.66831	4.78637	5.11234	4.91855	4.62709	0.1645			1.58964		0	0	Small GTPases and related proteins		186		3.63789	8.43	2.2	-0.272	0.681285	1.42072	1.67903		1.4068	0.0931863	0.195591	0.457723	0.583079			0.991203	0.985093	0.991131		0.962003		0.990677	0.98015	0.98015
Q9CQZ5	NDUA6_MOUSE	Ndufa6	NADH dehydrogenase [ubiquinone] 1 alpha subcomplex subunit 6 (Complex I-B14) (CI-B14) (NADH-ubiquinone oxidoreductase B14 subunit)	19.872	24.0255	16.8126	22.2248		21.6733	22.4332	22.443	21.2856	19.872	0.892			11.5705	7.5705	0	0	Mitochondrial proteins	Mitochondrial CI	131	6.03781	3.27346	10.11	11.5	-0.521	0.426257	0.618419	0.610508	0.955884		0.923712	0.734323	0.853964	0.8675			0.99468		0.988556	0.939975		0.973894	0.984205	0.980601	0.980601
Q9CR16	PPID_MOUSE	Ppid	Peptidyl-prolyl cis-trans isomerase D (PPIase D) (EC 5.2.1.8) (40 kDa peptidyl-prolyl cis-trans isomerase) (Cyclophilin-40) (CYP-40) (Rotamase D)	6.88559	6.99013	7.75568	8.58727	10.1146	8.76012	8.37824	8.57714	7.9904	6.88559	0.4015			1.26315		0	0			370	5.16948	2.617	7.43	12.7	-0.433	0.339353	0.903891	0.574315	0.580583		0.572621	0.568819	1.1764	0.731131			0.983407	0.96981	0.977344	0.96409		0.967675	0.882921	0.966041	0.966041
Q9CR57	RL14_MOUSE	Rpl14	60S ribosomal protein L14	11.457	11.0812	10.2666	10.461			13.2951	11.3113	11.0148	11.457	0.713	10.0854	8.62602	4.66839		0	0	Ribosome		217		3.01284	11.03	23.5	-0.335	0.562419	0.634153	0.720124	0.695388			1.44711	1.31678	1.4702	1.25979	1.63157	0.984497	0.98593	0.983761	0.950018			0.902467	0.98527	0.98527	0.978903
Q9CR61	NDUB7_MOUSE	Ndufb7	NADH dehydrogenase [ubiquinone] 1 beta subcomplex subunit 7 (Complex I-B18) (CI-B18) (NADH-ubiquinone oxidoreductase B18 subunit)	27.0468	30.0561	23.5763	28.9775		32.5066	29.1048	28.3615	30.4255	27.0468	0.9385			16.6988	16.6442	0	0	Mitochondrial proteins	Mitochondrial CI	137	4.88517	3.31555	8.17	19.7	-0.897	2.91214	2.76581	2.97476	1.90073		3.88865	1.07418	2.06681	1.32982			0.857001	0.988714	0.894408	0.900729			0.974275	0.973918	0.973918
Q9CXW3	CYBP_MOUSE	Cacybp Sip	Calcyclin-binding protein (CacyBP) (Siah-interacting protein)	3.76798	3.95468	4.44912	3.68417	4.65357	4.35181	4.38709	4.71596	4.72829	3.76798	0.0955			0.832956		0	0	Nucleic acid-binding proteins		229	6.32205	2.60423	7.87	23.6	-0.852	0.196292	0.489036	0.407196	0.793919	1.14107	0.462521	0.369728	0.61106	0.681576			0.98907	0.961241	0.976757	0.751721	0.953618	0.962156	0.968554	0.966633	0.966633
Q9CXZ1	NDUS4_MOUSE	Ndufs4	NADH dehydrogenase [ubiquinone] iron-sulfur protein 4, mitochondrial (Complex I-18 kDa) (CI-18 kDa) (Complex I-AQDQ) (CI-AQDQ) (NADH-ubiquinone oxidoreductase 18 kDa subunit)	21.3215	26.8028	18.5858	24.2491		22.0175	23.5983	24.1023	21.9416	21.3215	0.93			11.8409	8.08936	0	0	Mitochondrial proteins	Mitochondrial CI	175	6.73285		9.99	8		0.479084	0.897496	0.474055	1.29692		1.78166	0.908242	1.00334	0.899606			0.992127		0.993726	0.935882		0.918783	0.978343	0.976284	0.976284
Q9CYT6	CAP2_MOUSE	Cap2	Adenylyl cyclase-associated protein 2 (CAP 2)	8.08546	7.84591	8.52014	10.2731	10.5628	9.12175	10.4769	10.7143	9.24844	8.08546	0.504			1.72944		0	0			476	6.05038	3.89131	6.42	25.2	-0.458	0.219336	0.52871	0.4374	0.759755	0.838471	0.51008	0.604767	0.841822	0.43054			0.993536	0.971113	0.986126	0.965052	0.953325	0.981829	0.9704	0.95267	0.95267
Q9CZ04	CSN7A_MOUSE	Cops7a Csn7a	COP9 signalosome complex subunit 7a (SGN7a) (Signalosome subunit 7a) (JAB1-containing signalosome subunit 7a)	7.61617	10.9861	8.23224	9.51521		6.9125	9.70828	17.8965	7.73836	7.61617	0.4635			2.56112	4.99558	0	0			275	5.17598	3.7839	7.87	19.6	-0.259	0.499422	0.287595	0.597157	0.757201			0.558528	3.03943	1.4704			0.981167		0.984434	0.892719			0.910095
Q9CZ44	NSF1C_MOUSE	Nsfl1c	NSFL1 cofactor p47 (p97 cofactor p47)	6.9577	7.88717	7.46094	8.1976		8.46924	8.13378	7.22341	7.87433	6.9577	0.408			3.48923	5.99414	0	0			370	5.46068	3.29513	5.14	44.3	-0.644	0.238101	0.983717	0.504519	0.853975		1.29563	1.2875	5.17702	0.267909			0.98938	0.984703	0.971563	0.861226		0.820693	0.823516
Q9CZW4	ACSL3_MOUSE	Acsl3 Acs3 Facl3	Long-chain-fatty-acid--CoA ligase 3 (EC 6.2.1.3) (Long-chain acyl-CoA synthetase 3) (LACS 3)	0.346444	2.48007	3.65528	2.18843	3.10423	3.39514	3.17696	2.73518	3.02216	0.346444	0.01				11.5898	1	0			720						2.97971	1.46282	0.885865	1.92448	0.481398	0.940957	0.598622	0.634096	0.691744			0.373983	0.875623	0.964562		0.972467	0.962878	0.880308	0.933223	0.933223
Q9D0E1	HNRPM_MOUSE	Hnrnpm Hnrpm	Heterogeneous nuclear ribonucleoprotein M (hnRNP M)	6.68005	6.2188	8.51837	6.69128		9.55874	7.18691		10.8612	6.68005	0.3855	7.05051	6.19572	3.7845		1	0	Nucleic acid-binding proteins		729	5.6803	3.07482	8.62	34.3	-0.372	0.254148	1.09435	0.447184	14.431		1.81892	1.1925		2.06983	0.664975	0.518112	0.98969	0.934656	0.984757				0.803178			0.96918
Q9D0I9	SYRC_MOUSE	Rars	Arginine--tRNA ligase, cytoplasmic (EC 6.1.1.19) (Arginyl-tRNA synthetase) (ArgRS)	7.69781	9.50948	8.57502	8.89631		12.2412	9.4446	7.80291	9.59831	7.69781	0.472			4.59088	6.32918	0	0	t-RNA synthetases		660	4.74537	2.93349	7.55	2	-0.301	0.500206	3.02167	0.734005	1.55524			0.927956		3.4279			0.969855		0.963923	0.650339			0.709263
Q9D0J4	ARL2_MOUSE	Arl2	ADP-ribosylation factor-like protein 2	7.43125	7.97961	8.20282	10.013	11.619	9.93789	10.9143	12.9104	9.91303	7.43125	0.445			2.01606		0	1			184	3.47603	3.27439	5.96	5.4	-0.26	0.477583	0.9821	1.13795	0.652547	1.11455	5.62394	1.10015	4.96036	1.76017			0.969251	0.975069	0.940166	0.926801	0.96385		0.958341	0.892909	0.892909
Q9D0R2	SYTC_MOUSE	Tars	Threonine--tRNA ligase, cytoplasmic (EC 6.1.1.3) (Threonyl-tRNA synthetase) (ThrRS)	9.52269	7.98846	8.14895	14.699	11.9457	7.35868	10.5762	13.1445	5.59452	9.52269	0.603			0.984454		0	0	t-RNA synthetases		722	3.91701	2.86688	7.35	10.5	-0.646	0.377165	0.488525	0.712214	3.74518	1.14689		1.85273					0.993824	0.976301	0.962091	0.534623			0.614783
Q9D0S9	HINT2_MOUSE	Hint2	Histidine triad nucleotide-binding protein 2, mitochondrial (HINT-2) (EC 3.-.-.-) (HINT-3)	17.0999	20.0727	14.2663	17.9584		20.4024	17.8089	17.1241	18.6834	17.0999	0.8515			10.9694	4.51278	0	0			163	5.44847	2.75891	9.82	6.1	-0.017	1.50618	9.60451	1.40619	1.2193		7.46517	1.04733	1.50514	1.53136			0.954338		0.975725	0.971302			0.959995	0.988299	0.988299
Q9D1A2	CNDP2_MOUSE	Cndp2 Cn2	Cytosolic non-specific dipeptidase (EC 3.4.13.18) (CNDP dipeptidase 2) (Glutamate carboxypeptidase-like protein 1)	10.717	14.4536	10.8167	12.3116		11.7706	12.9441	11.3342	11.643	10.717	0.6715			5.98104	8.12545	0	0			475	5.95576	3.33726	5.66	1.7	-0.288	0.48564	3.80673	0.733996	1.22414		0.785518	0.84375	3.06445	3.89338			0.980776	0.840773	0.958709	0.806324		0.929173	0.866502
Q9D1G1	RAB1B_MOUSE	Rab1b	Ras-related protein Rab-1B	8.02288	7.99063	8.02883	9.04001	9.20367	9.01253	9.38129	9.41675	8.623	8.02288	0.496			2.64506		0	0	Small GTPases and related proteins		201	6.57694	3.79616	5.73	15.4	-0.309	0.337299	0.552296	0.289095	0.446191	0.748925	0.465497	0.381964	0.549142	0.381703			0.988625	0.984616	0.99356	0.939736	0.972081	0.985406	0.984934	0.973035	0.973035
Q9D2N4	DTNA_MOUSE	Dtna Dtn	Dystrobrevin alpha (DTN-A) (Alpha-dystrobrevin)	6.31282	8.48751	6.49131	7.58698		6.75892	7.58253	7.13223	7.04678	6.31282	0.345			12.0377	13.3397	0	0	Nucleic acid-binding proteins		746	3.86835		6.75	33.9		1.63223	1.61696	0.749454	5.83389		0.584549	0.676917	1.09244	0.499543			0.71851		0.964228			0.972111	0.879689	0.962696	0.962696
Q9D517	PLCC_MOUSE	Agpat3 Lpaat3	1-acyl-sn-glycerol-3-phosphate acyltransferase gamma (EC 2.3.1.51) (1-acylglycerol-3-phosphate O-acyltransferase 3) (1-AGP acyltransferase 3) (1-AGPAT 3) (Lysophosphatidic acid acyltransferase gamma) (LPAAT-gamma)	5.69062	5.17074	6.44752	4.91235	5.8901	4.47129	2.78313	5.70827	4.77444	5.69062	0.275			3.44375		0	0			376						0.429019	0.463465	0.756319		0.996531	2.74904	1.31815	2.19759	1.81076				0.972411	0.898576		0.929752	0.695736		0.408807	0.408807
Q9D5T0	ATAD1_MOUSE	Atad1	ATPase family AAA domain-containing protein 1 (EC 3.6.1.3) (Thorase)	4.84897	4.90384	5.74699	5.15086	5.72567	6.26543	5.00121	4.66436	5.90556	4.84897	0.1855			5.20721		0	0	Mitochondrial proteins		361	3.95265	3.08171	6.91	7.8	-0.253	0.232801	3.56865	0.366109	0.936621	6.40487	0.714634	0.31139	0.601207	0.458242			0.987797		0.98383	0.677398	0.895686	0.962734	0.98042	0.953527	0.953527
Q9D6K8	FUND2_MOUSE	Fundc2 Hcbp6	FUN14 domain-containing protein 2 (Hepatitis C virus core-binding protein 6)	7.21359	8.74136	7.61713	9.20588		7.16166	8.24219	8.07559	7.86594	7.21359	0.427			4.7678	5.45805	0	0			151	5.08273	2.9722	9.7	5.3	-0.173	0.996499	1.43116	0.566284	1.32715		2.10854	0.447346	0.844142	0.342612			0.945423		0.998183	0.890381		0.958674	0.951558	0.951438	0.951438
Q9D6M3	GHC1_MOUSE	Slc25a22 Gc1	Mitochondrial glutamate carrier 1 (GC-1) (Glutamate/H(+) symporter 1) (Solute carrier family 25 member 22)	15.2726	15.0429	16.9084	18.7584	17.927	20.747	18.9339	18.0062	20.3231	15.2726	0.824			8.71437		0	0	Mitochondrial proteins	Mitochondrial inner membrane	323	6.11486	4.06194	9.09	8.7	0.112	0.592649	0.5782	0.685425	0.804074	0.857533	0.973028	0.6812	0.760162	0.82895			0.978801	0.984701	0.985899	0.978248	0.971954	0.965262	0.982656	0.978551	0.978551
Q9D7X3	DUS3_MOUSE	Dusp3	Dual specificity protein phosphatase 3 (EC 3.1.3.16) (EC 3.1.3.48) (T-DSP11) (Vaccinia H1-related phosphatase) (VHR)	6.88603	8.64645	7.64982	8.05007		7.81134	8.17377	11.0728	8.00803	6.88603	0.402			4.09791	12.9743	0	0	Phosphatases and regulators		185	6.40545	3.95559	6.53	6.5	-0.256	0.14193	0.147317	0.180376	0.579661		1.4678	0.504611	4.02354	1.13289			0.997612		0.998319	0.911362		0.982453	0.968474
Q9D819	IPYR_MOUSE	Ppa1 Pp Pyp	Inorganic pyrophosphatase (EC 3.6.1.1) (Pyrophosphate phospho-hydrolase) (PPase)	6.07581	6.57609	6.07349	6.38308		6.78009	6.57322	5.23592	5.61062	6.07581	0.3225			3.49675	4.1229	0	0			289	6.58459	3.41447	5.61	4.5	-0.507	0.219234	0.783928	0.363064	0.457149		0.77038	1.14974	1.32771	0.657909			0.992118	0.973226	0.985799	0.896794		0.965808	0.610606	0.937848	0.937848
Q9D855	QCR7_MOUSE	Uqcrb	Cytochrome b-c1 complex subunit 7 (Complex III subunit 7) (Complex III subunit VII) (Ubiquinol-cytochrome c reductase complex 14 kDa protein)	30.3981	31.9309	27.7452	33.8183		34.1448	34.0444	34.3058	34.7427	30.3981	0.9515			17.5957	13.2022	0	0	Mitochondrial proteins	Mitochondrial CIII	111	6.78908		9.11	8.1		0.484861	4.32296	0.75435	1.35478		7.26419	1.0959	1.28951	1.12607			0.995855	0.987424	0.993296	0.94322		0.493301	0.984073	0.978402	0.978402
Q9D880	TIM50_MOUSE	Timm50 Tim50	Mitochondrial import inner membrane translocase subunit TIM50	13.0994	9.38953	13.3913	13.4304	15.2995	12.1901	14.5221	13.1293	13.6395	13.0994	0.771			8.6038		0	0	Mitochondrial proteins	Mitochondrial inner membrane	353	4.45553	3.02776	8.13	21	-0.383	1.11176	4.12656	1.05075	1.02721	2.00831	1.57028	0.76916	0.647364	0.778864			0.90994	0.86313	0.978885	0.834244	0.893095	0.963118	0.966144	0.977408	0.977408
Q9D892	ITPA_MOUSE	Itpa	Inosine triphosphate pyrophosphatase (ITPase) (Inosine triphosphatase) (EC 3.6.1.9) (Non-canonical purine NTP pyrophosphatase) (Non-standard purine NTP pyrophosphatase) (Nucleoside-triphosphate diphosphatase) (Nucleoside-triphosphate pyrophosphatase) (NTPase)	10.2144	14.2243	10.7516	12.4213		11.24	12.4116	10.4245	12.9803	10.2144	0.639			7.03043	15.1192	0	0			198	5.55029	2.9619	5.87	10.6	-0.069	0.327061	0.890939	0.526591	0.754794			0.87355		1.8361			0.989179		0.986743	0.91841			0.892606
Q9D8W5	PSD12_MOUSE	Psmd12	26S proteasome non-ATPase regulatory subunit 12 (26S proteasome regulatory subunit RPN5) (26S proteasome regulatory subunit p55)	6.45469	5.83923	6.62795	7.78224		7.8993	7.30824	6.46124	6.71492	6.45469	0.3605			3.39359	3.82181	0	0	Proteasome		456	3.91699	3.21827	7.07	5.3	-0.397	0.46354	4.11886	0.319544	1.17957		2.62927	0.702024	1.03495	1.03961			0.946595	0.902231	0.991345	0.757141		0.664241	0.786935
Q9D8Y0	EFHD2_MOUSE	Efhd2 Sws1	EF-hand domain-containing protein D2 (Swiprosin-1)	8.92187	9.34911	10.259	10.3095	11.6264	9.62077	10.3937	10.6366	9.0973	8.92187	0.5635			4.76434		0	0			240	5.83618		5.06	32.1		0.213865	0.922473	0.459053	0.522088		0.402367	0.454427	0.974564	0.401149			0.994411	0.978435	0.987711	0.963437		0.985071	0.980655	0.957728	0.957728
Q9DBC7	KAP0_MOUSE	Prkar1a	cAMP-dependent protein kinase type I-alpha regulatory subunit [Cleaved into: cAMP-dependent protein kinase type I-alpha regulatory subunit, N-terminally processed]	8.78604	7.35544	6.0206	13.9942		10.52	14.9238	13.9224	11.6671	8.78604	0.556			1.07885	0.305972	0	1	Phosphatases and regulators		381	4.88871	4.31873	5.35	11.5	-0.417	1.11439	0.884281	0.633451	0.877218		0.453257	0.468393	0.717672	0.442759			0.772642	0.896238	0.916294	0.869974		0.962753	0.969226	0.984879	0.984879
Q9DBF1	AL7A1_MOUSE	Aldh7a1 Ald7a1	Alpha-aminoadipic semialdehyde dehydrogenase (Alpha-AASA dehydrogenase) (EC 1.2.1.31) (Aldehyde dehydrogenase family 7 member A1) (EC 1.2.1.3) (Antiquitin-1) (Betaine aldehyde dehydrogenase) (EC 1.2.1.8) (Delta1-piperideine-6-carboxylate dehydrogenase) (P6c dehydrogenase)	14.3549	13.0251	13.6283	14.8205	17.9616	15.0104	17.0501	14.9759	16.2502	14.3549	0.8055			7.85323		0	0	Mitochondrial proteins	Mitochondrial matrix	539	6.244	3.52192	7.47	5.9	-0.068	0.716056	0.878443	0.416587	0.943022		0.782144	0.63403	2.7432	0.702978			0.958907	0.956194	0.989812	0.890221		0.974172	0.978787	0.468847	0.468847
Q9DBL1	ACDSB_MOUSE	Acadsb	Short/branched chain specific acyl-CoA dehydrogenase, mitochondrial (SBCAD) (EC 1.3.8.5) (2-methyl branched chain acyl-CoA dehydrogenase) (2-MEBCAD) (2-methylbutyryl-coenzyme A dehydrogenase) (2-methylbutyryl-CoA dehydrogenase)	6.32155	5.05876	5.66152	5.60023	6.05884	6.12321	6.26356	5.78386	6.09163	6.32155	0.3475			5.63596		0	0			432						1.86715	0.746703	0.547416	0.891469	0.676063	1.25411	0.400043	0.659761	0.435324				0.956571	0.95665	0.740725	0.970786	0.885659	0.963337	0.973059	0.973059
Q9DBL7	COASY_MOUSE	Coasy Ukr1	Bifunctional coenzyme A synthase (CoA synthase) [Includes: Phosphopantetheine adenylyltransferase (EC 2.7.7.3) (Dephospho-CoA pyrophosphorylase) (Pantetheine-phosphate adenylyltransferase) (PPAT); Dephospho-CoA kinase (DPCK) (EC 2.7.1.24) (Dephosphocoenzyme A kinase) (DPCOAK)]	9.34658	7.16786	10.1812	12.0069	14.5644	11.1489	12.998	11.3143	11.1762	9.34658	0.5895			7.16412		0	0	Mitochondrial proteins	Mitochondrial matrix	563	4.68637	2.93399	7.1	9.4	-0.133	0.732692		2.86217	1.08146		3.8754	1.26017	0.735272	1.70419			0.966091			0.936159			0.809333
Q9DC07	LNEBL_MOUSE	Nebl Lnebl	LIM zinc-binding domain-containing Nebulette (Actin-binding Z-disk protein)	17.3818	14.7942	15.0356	17.6635	18.5508	15.2258	17.5359	17.2521	14.6358	17.3818	0.8565			12.7973		0	0	Cytoskeletal proteins	Actin-associated proteins	270		2.549	8.3	15.9	-0.814	0.578119	1.3291	1.18993	0.950798	1.62887	0.780219	1.24264	0.919573	0.491709			0.970813	0.984416	0.983883	0.909329	0.974773	0.974798	0.903006	0.968907	0.968907
Q9DCM2	GSTK1_MOUSE	Gstk1	Glutathione S-transferase kappa 1 (EC 2.5.1.18) (GST 13-13) (GST class-kappa) (GSTK1-1) (mGSTK1) (Glutathione S-transferase subunit 13)	12.3234	11.3784	9.72243	11.6391		10.4415	10.9866	11.5437	9.02055	12.3234	0.7475			12.5997	4.71287	0	0			226	4.73288	2.50786	8.88	4	-0.127	1.95658	3.17415	0.838868	1.81971		1.73388	0.614708	1.99001	0.494542			0.870958		0.980307			0.949334	0.947372	0.961219	0.961219
Q9DCN2	NB5R3_MOUSE	Cyb5r3 Dia1	NADH-cytochrome b5 reductase 3 (B5R) (Cytochrome b5 reductase) (EC 1.6.2.2) (Diaphorase-1) [Cleaved into: NADH-cytochrome b5 reductase 3 membrane-bound form; NADH-cytochrome b5 reductase 3 soluble form]	8.90177	8.03265	9.78009	10.2611	10.5967	10.6334	10.5356	10.4846	11.1719	8.90177	0.5615			8.82782		0	0	Mitochondrial proteins		301	5.51264	3.39287	8.38	2.7	-0.196	0.378668	0.681944	0.485444	0.480138	0.736167	0.475171	0.522142	0.482062	0.421547			0.974541	0.980306	0.985191	0.939379	0.968972	0.976093	0.97734	0.980814	0.980814
Q9DCT8	CRIP2_MOUSE	Crip2 Crp2 Hlp	Cysteine-rich protein 2 (CRP-2) (Heart LIM protein)	8.53896	9.00858	6.7679	8.64172	8.60219	8.10676	8.64691	8.95336	6.20186	8.53896	0.542			3.11607		0	0	Cytoskeletal proteins	Actin-associated proteins	208	7.13309	3.69627	8.62	21.6	-0.679	0.380248	0.797728	0.843887	0.496084	0.815179	2.40987	0.375823	0.40961	0.993994			0.990882	0.998225	0.983668	0.922256	0.987007		0.982189	0.991386	0.991386
Q9EPK7	XPO7_MOUSE	Xpo7 Kiaa0745 Ranbp16	Exportin-7 (Exp7) (Ran-binding protein 16)	7.41362	8.46591	7.1751	9.02548	8.98301	8.36196	8.57113	8.41747	7.79703	7.41362	0.4425			2.047		0	0	nuclear Importins and exportins		1087	3.84658	3.36791	6.38	1.8	-0.087	0.473526	2.5319	0.660943	0.304154		4.05318	1.25523	1.35599	1.67068			0.970807	0.960584	0.930035			0.85309	0.685507
Q9EQH3	VPS35_MOUSE	Vps35 Mem3	Vacuolar protein sorting-associated protein 35 (Maternal-embryonic 3) (Vesicle protein sorting 35)	8.0454	7.87479	8.58593	9.29332	10.0656	10.0112	9.00767	9.43437	9.37891	8.0454	0.4965			4.73695		0	0	Carrier vesicles (VPS and sorting nexins)		796	5.02713	3.13956	5.44	11.9	-0.314	0.231778	0.741511	0.382191	0.543314	0.83257	0.555189	0.436159	0.746815	0.394185			0.993301	0.951988	0.989068	0.919467	0.926517	0.976241	0.980277	0.9581	0.9581
Q9ERK4	XPO2_MOUSE	Cse1l Xpo2	Exportin-2 (Exp2) (Chromosome segregation 1-like protein) (Importin-alpha re-exporter)	6.24809	5.8216	7.07405	7.91288		10.1883	8.39734	7.90532	8.77862	6.24809	0.339			2.38193	2.68195	0	0	Transporters and channels		971	3.52641	3.09934	5.77	3.5	-0.036	0.19853	1.74898	0.32919	1.62908		1.09544	0.697289		2.98839			0.993301	0.957397	0.989329	0.479896		0.972206	0.870074
Q9ERS2	NDUAD_MOUSE	Ndufa13 Grim19	NADH dehydrogenase [ubiquinone] 1 alpha subcomplex subunit 13 (Cell death regulatory protein GRIM-19) (Complex I-B16.6) (CI-B16.6) (Gene associated with retinoic and interferon-induced mortality 19 protein) (GRIM-19) (Gene associated with retinoic and IFN-induced mortality 19 protein) (NADH-ubiquinone oxidoreductase B16.6 subunit)	25.9491	31.1698	25.0092	27.8721		29.4799	28.6518	27.8524	28.7662	25.9491	0.9525			15.763	12.9888	0	0	Mitochondrial proteins	Mitochondrial CI	144	6.14519	3.51574	9.48	14.6	-0.434	2.42383	0.590082	0.865712	1.27068		1.44198	1.00493	1.25661	1.41117			0.995357	0.999708	0.991497	0.923259		0.979486	0.980919	0.983188	0.983188
Q9ESW4	AGK_MOUSE	Agk Mulk	Acylglycerol kinase, mitochondrial (EC 2.7.1.107) (EC 2.7.1.94) (Multiple substrate lipid kinase) (MuLK) (Multi-substrate lipid kinase)	18.3995	16.0954	16.8968	19.538	19.041	21.469	20.3047	19.0127	18.1679	18.3995	0.8725			11.9141		0	0			421						2.42228	0.847352	4.0506	1.87521	1.48924	1.81709	0.821748	1.30562	1.16559			0.405941	0.951423	0.283538	0.831818	0.882152		0.973039	0.947332	0.947332
Q9JHR7	IDE_MOUSE	Ide	Insulin-degrading enzyme (EC 3.4.24.56) (Insulin protease) (Insulinase) (Insulysin)	5.74411	6.0848	5.30576	6.43792		5.82127	7.24629	9.69505	6.54935	5.74411	0.2825			2.59426	0.176836	0	0			1019	3.73401		6.54	4.3		0.843564	1.84897	0.410129	1.16426		1.71527	3.3028	12.579	1.99804			0.792795	0.960192	0.978706			0.928627		0.61905	0.61905
Q9JIF7	COPB_MOUSE	Copb1 Copb	Coatomer subunit beta (Beta-coat protein) (Beta-COP)	4.92603	4.70976	4.81906	5.83914	5.76168	10.5558	5.56482	8.58671	5.10658	4.92603	0.1915			2.42099		0	0			953	5.03154	2.94792	6	6.9	-0.095	0.269582	0.561807	0.284284	4.5571			0.807696	2.60836	5.34244			0.987493	0.955289	0.987528				0.842482	0.998579	0.998579
Q9JIW9	RALB_MOUSE	Ralb	Ras-related protein Ral-B	22.3628	18.7051	22.5604		17.133	22.5184	15.7839	19.8143	19.2964	22.3628	0.918			1.44745	7.45442	0	0	Small GTPases and related proteins		206		2.82672	6.62	18.4	-0.599	2.33096	1.70121	3.84189		2.01527		6.3142	0.358384	5.77437			0.832924	0.927985	0.926287				0.859921
Q9JJV2	PROF2_MOUSE	Pfn2	Profilin-2 (Profilin II)	8.47506	10.3219	9.71423	9.50299		10.5571	10.1913	9.29079	10.253	8.47506	0.5365			9.72993	10.5575	0	0	Cytoskeletal proteins	Actin-associated proteins	140	5.87707	4.12241	6.99	5	-0.029	0.287306	1.15015	0.630682	0.56608		0.542006	0.483489	1.11469	0.517672			0.990585		0.978348	0.918353		0.985258	0.979272	0.956445	0.956445
Q9JKR6	HYOU1_MOUSE	Hyou1 Grp170	Hypoxia up-regulated protein 1 (GRP-170) (140 kDa Ca(2+)-binding protein) (CBP-140)	5.58794	5.55476	5.97919	5.48107	5.49833	7.48695	5.99568	5.81244	6.78791	5.58794	0.265			1.14509		1	0	Endoplasmic reticulum		999	4.91624	3.67302	5.19	25	-0.568	0.262133	0.566391	0.436938	0.476472	0.900734	0.339399	0.29051	0.617552	0.477909			0.988888	0.968054	0.984803	0.890713	0.92157	0.995623	0.984611	0.964413	0.964413
Q9JLJ2	AL9A1_MOUSE	Aldh9a1	4-trimethylaminobutyraldehyde dehydrogenase (TMABADH) (EC 1.2.1.47) (Aldehyde dehydrogenase family 9 member A1) (EC 1.2.1.3)	14.0785	12.3415	12.5599	14.3546	15.7933	15.6564	20.5576	16.9941	17.7958	14.0785	0.8			6.9569		0	0			494	4.6214		6.98	2.8		2.13398	3.94787	0.827188	5.43691	5.81082	2.48076	3.2541	0.76792	1.36539			0.939327	0.315088	0.966004	0.696999		0.716516	0.414811
Q9JLN9	MTOR_MOUSE	Mtor Frap Frap1	Serine/threonine-protein kinase mTOR (EC 2.7.11.1) (FK506-binding protein 12-rapamycin complex-associated protein 1) (FKBP12-rapamycin complex-associated protein) (Mammalian target of rapamycin) (mTOR) (Mechanistic target of rapamycin) (Rapamycin target protein 1) (RAPT1)	5.46698	5.29018	5.4685	6.41598	6.5811	5.7353	6.69051	6.94683	5.91882	5.46698	0.2525			2.15978		0	0			2549	3.40792	3.57171	7.17	5.1	-0.234	0.328048	0.676099	0.630099	0.612774	0.898501	1.53869	0.555637	0.638276	1.0657			0.981286	0.967759	0.960994	0.854731	0.853196	0.96159	0.953363	0.962071	0.962071
Q9JLV5	CUL3_MOUSE	Cul3	Cullin-3 (CUL-3)	6.07961	5.81428	4.98886	8.30962	8.34906	6.70996	8.03071	7.94436	5.23275	6.07961	0.3235			1.66818		0	0			768	4.97612	3.041	8.45	7.3	-0.627	0.225302	0.405907	0.317935	1.27513	0.728476	0.631119	0.429784	0.766355	1.30958			0.989975	0.97429	0.984445	0.71725	0.951821	0.974805	0.979981	0.966082	0.966082
Q9JLZ3	AUHM_MOUSE	Auh	Methylglutaconyl-CoA hydratase, mitochondrial (EC 4.2.1.18) (AU-specific RNA-binding enoyl-CoA hydratase) (AU-binding enoyl-CoA hydratase) (muAUH) (Itaconyl-CoA hydratase) (EC 4.2.1.56)	25.7135	24.2687	27.4383	28.867	28.0643	33.5227	29.3483	27.7927	33.2498	25.7135	0.934			13.39		0	0	Mitochondrial proteins	Mitochondrial matrix	314	5.88648		9.51	3.5		0.727743	1.63017	0.927433	1.49518	3.0898	1.5317	1.25059	1.02706	1.31937			0.986926	0.96561	0.988096	0.912736	0.891902	0.960922	0.971931	0.984232	0.984232
Q9JM76	ARPC3_MOUSE	Arpc3	Actin-related protein 2/3 complex subunit 3 (Arp2/3 complex 21 kDa subunit) (p21-ARC)	10.571	11.748	14.9474	11.7077	12.7719	15.11	11.8478	11.7945	14.7367	10.571	0.665			2.83993		0	0	Cytoskeletal proteins	Actins	178	5.72136	3.69425	8.59	12.4	-0.618	0.476172	0.954707	0.584089	0.622182	1.48556	2.4591	0.494724	0.800062	0.906453			0.978877	0.992918	0.992316	0.92593	0.982372	0.961165	0.981364	0.963619	0.963619
Q9QUI0	RHOA_MOUSE	Rhoa Arha Arha2	Transforming protein RhoA	10.9598	10.4274	9.12198	11.953	11.9295	9.27461	11.0221	11.3283	9.16936	10.9598	0.6845			1.75882		0	0			193	5.88783	3.42325	6.1	16.1	-0.366	0.222927	0.439534	0.330395	0.468199	0.673805	0.537169	0.326659	0.412959	0.349749			0.995232	0.988253	0.991948	0.987254	0.98027	0.95558	0.990508	0.986774	0.986774
Q9QUM9	PSA6_MOUSE	Psma6	Proteasome subunit alpha type-6 (EC 3.4.25.1) (Macropain iota chain) (Multicatalytic endopeptidase complex iota chain) (Proteasome iota chain)	7.52797	7.63565	7.22702	9.83238		10.5367	10.4681	10.3631	8.71406	7.52797	0.4545			3.75643	5.49507	1	0			246	5.85004	3.30535	6.75	4.5	-0.167	0.380003	1.39764	0.415886	0.731839		3.42742	0.735737	1.33725	0.765331			0.982963	0.951917	0.983711	0.89303		0.972103	0.95896	0.938446	0.938446
Q9QYA2	TOM40_MOUSE	Tomm40 Mom35 Tom40	Mitochondrial import receptor subunit TOM40 homolog (Mitochondrial outer membrane protein of 35 kDa) (MOM35) (Protein Haymaker) (Translocase of outer membrane 40 kDa subunit homolog)	10.4309	8.67012	12.137	12.3129	10.3782	14.2844	11.7719	10.2057	13.8688	10.4309	0.6555			11.5787		0	0			361						3.63707	0.83088	2.05256	1.03789	0.599881	2.03406	0.677577	0.685503	0.721926				0.961751		0.903663	0.975151	0.847126	0.963534	0.962978	0.962978
Q9QYG0	NDRG2_MOUSE	Ndrg2 Kiaa1248 Ndr2	Protein NDRG2 (N-myc downstream-regulated gene 2 protein) (Protein Ndr2)	5.17643	5.08075	4.81881	5.19255	4.88007	4.88961	5.17903	5.03805	4.88015	5.17643	0.2205			2.46796		0	0	Phosphatases and regulators		371	6.63576	4.4593	5.4	22.9	-0.274	0.194521	0.583926	0.356325	0.363918	1.00371	0.277305	0.279769	0.484153	0.309015			0.991307	0.977593	0.981721	0.968493	0.962887	0.982572	0.983208	0.971529	0.971529
Q9R0P5	DEST_MOUSE	Dstn Dsn Sid23	Destrin (Actin-depolymerizing factor) (ADF) (Sid 23)	9.23103	8.74296	9.51825	10.5827	10.7427	9.99736	10.692	9.3669	9.69756	9.23103	0.581			4.20172		0	0	Cytoskeletal proteins	Actin-associated proteins	165	5.88883	3.42813	7.96	6.1	-0.262	0.440002	0.464941	0.39277	0.586749	0.837083	0.481283	0.762533	0.958589	0.645312			0.984086	0.980952	0.989609	0.91381	0.967698	0.979553	0.913762	0.942741	0.942741
Q9R0Q7	TEBP_MOUSE	Ptges3 Sid3177 Tebp	Prostaglandin E synthase 3 (EC 5.3.99.3) (Cytosolic prostaglandin E2 synthase) (cPGES) (Hsp90 co-chaperone) (Progesterone receptor complex p23) (Sid 3177) (Telomerase-binding protein p23)	6.76359	6.44627	6.44239	8.96994	8.90587	6.69637	7.92817	8.2943	6.08228	6.76359	0.3905			3.08487		0	0	Lipid binding proteins		160	5.76365	2.51455	4.55	28.8	-0.972	0.20988	0.691383	0.81281	0.622661	0.729417	0.764449	0.640839	5.04925	0.436171			0.99325	0.9788	0.947638	0.923952	0.964484	0.965303	0.910939	0.94796	0.94796
Q9R0X4	ACOT9_MOUSE	Acot9 Acate2	Acyl-coenzyme A thioesterase 9, mitochondrial (Acyl-CoA thioesterase 9) (EC 3.1.2.-) (Acyl coenzyme A thioester hydrolase 2) (MTE-2) (Acyl-CoA thioester hydrolase 9) (Mitochondrial 48 kDa acyl-CoA thioester hydrolase 1) (Mt-ACT48.1) (Protein U8) (p48)	27.9362	25.5874	24.8193	32.7616	32.9164	32.7962	34.4692	32.2935	33.924	27.9362	0.933			13.9612		0	0	Mitochondrial proteins	Mitochondrial matrix	439	5.06381	2.31806	8.58	4.1	-0.322	2.12349	1.22875	2.42678	3.19384	2.48261	3.6852	1.7393	1.99202	2.59341			0.849843	0.964047	0.838071	0.808015	0.879899	0.840321	0.924972	0.955235	0.955235
Q9R1P0	PSA4_MOUSE	Psma4	Proteasome subunit alpha type-4 (EC 3.4.25.1) (Macropain subunit C9) (Multicatalytic endopeptidase complex subunit C9) (Proteasome component C9) (Proteasome subunit L)	8.09783	7.71497	7.64631	9.9109		8.1825	10.2844	10.5482	8.79038	8.09783	0.504			3.89771	5.88235	0	0	Proteasome		261	5.5043	2.84011	7.72	8.4	-0.452	0.321212	1.01201	0.402626	0.787415		0.883405	0.747306	0.902756	0.577025			0.989967	0.970126	0.987346	0.946607		0.911629	0.952664	0.959039	0.959039
Q9WTP7	KAD3_MOUSE	Ak3 Ak3l Ak3l1 Akl3l	GTP:AMP phosphotransferase AK3, mitochondrial (EC 2.7.4.10) (Adenylate kinase 3) (AK 3) (Adenylate kinase 3 alpha-like 1)	14.0043	13.7568	11.0805	17.0289		14.313	16.4407	15.705	13.8378	14.0043	0.7965			11.1834	5.71048	0	0	Mitochondrial proteins	Mitochondrial matrix	227	5.33424	3.42439	8.83	11.9	-0.318	0.492684	1.34176	0.446239	0.900488		1.18242	0.656025	1.08098	0.615835			0.989521	0.988374	0.991403	0.919072		0.97368	0.977607	0.961917	0.961917
Q9WU78	PDC6I_MOUSE	Pdcd6ip Aip1 Alix	Programmed cell death 6-interacting protein (ALG-2-interacting protein 1) (ALG-2-interacting protein X) (E2F1-inducible protein) (Eig2)	6.49726	5.82395	6.35241	7.76985		6.48076	7.4867	7.68499	6.62922	6.49726	0.3645			3.00935	4.69932	0	0	Phosphatases and regulators		869	5.12258	3.31048	6.52	16.1	-0.456	0.727319	0.876091	0.413888	0.530509		0.658075	0.518189	1.51468	0.957538			0.916256	0.947701	0.982313	0.9039		0.953374	0.862292	0.901255	0.901255
Q9WUA2	SYFB_MOUSE	Farsb Farsl Farslb Frsb	Phenylalanine--tRNA ligase beta subunit (EC 6.1.1.20) (Phenylalanyl-tRNA synthetase beta subunit) (PheRS)	10.4726	9.59826	9.84601	10.0928		10.1766	10.3533	8.36551	10.2539	10.4726	0.658			4.32806	5.9	0	0			589	4.89922	3.16465	7.12	1.5	-0.094	0.497336	0.773008	0.625999	1.77838		1.23128	0.637272	0.997694	0.646168			0.980446	0.972646	0.972332	0.714996		0.893165	0.871671	0.9511	0.9511
Q9WUA3	PFKAP_MOUSE	Pfkp Pfkc	ATP-dependent 6-phosphofructokinase, platelet type (ATP-PFK) (PFK-P) (EC 2.7.1.11) (6-phosphofructokinase type C) (Phosphofructo-1-kinase isozyme C) (PFK-C) (Phosphohexokinase)	8.33949	8.14534	8.48096	10.107	10.5662	9.33979	10.133	10.2072	9.12429	8.33949	0.522			2.71704		0	0			784	5.97251	4.07044	7.11	2.8	-0.111	0.312306	0.495685	0.467929	0.672787	0.854356	0.494633	0.554206	0.760928	0.505216			0.987889	0.975343	0.983937	0.953144	0.955562	0.975808	0.974002	0.957545	0.957545
Q9WUK2	IF4H_MOUSE	Eif4h Wbscr1	Eukaryotic translation initiation factor 4H (eIF-4H) (Williams-Beuren syndrome chromosomal region 1 protein homolog)	5.79583	5.84559	4.61961	6.44306		5.38185	5.50047	6.18257	4.03848	5.79583	0.289			2.33471	2.03679	0	0	RNA processing / Translation related		248	5.15827	4.20153	7.22	63.7	-0.961	0.331857		0.362749	1.18475			0.639686	4.25518	0.842218			0.996955		0.978192	0.85937			0.795423	0.971569	0.971569
Q9WUL7	ARL3_MOUSE	Arl3	ADP-ribosylation factor-like protein 3	4.71469	5.55445	5.29711	5.14408		5.9369	7.01128	8.2419	6.52639	4.71469	0.1705			1.12396	3.65237	0	0	Cytoskeletal proteins	Intermediate filaments	182	5.70903	3.43616	7.25	4.9	-0.282	0.260722	0.514029	0.258446	0.240722		0.751745	0.830064		0.574051			0.988683		0.992406			0.986308	0.856256
Q9WUM3	COR1B_MOUSE	Coro1b	Coronin-1B (Coronin-2)	12.2948	11.6191	12.5588	14.6395	15.3964	12.4458	12.0559	13.4576	12.1988	12.2948	0.7465			2.72692		0	0	Cytoskeletal proteins	Actin-associated proteins	484	3.70505	3.40824	5.79	11.2	-0.344	0.519802	0.755414	0.497698	1.10429	1.21469	0.6698	1.6465	1.05425	0.728702			0.970866	0.964328	0.987508	0.861314	0.957467	0.971809	0.721226	0.951829	0.951829
Q9WVJ2	PSD13_MOUSE	Psmd13	26S proteasome non-ATPase regulatory subunit 13 (26S proteasome regulatory subunit RPN9) (26S proteasome regulatory subunit S11) (26S proteasome regulatory subunit p40.5)	6.512	6.67565	6.05019	5.87238		7.17986	7.51852	6.46743	7.12741	6.512	0.3665			3.55295	3.0981	0	0	Proteasome		376		3.53706	5.71	4.5	-0.139	0.460954	1.9377	0.501774	0.988882		0.801683	0.712307	2.17779	0.694432			0.976979	0.963969	0.973851	0.722761		0.968139	0.925175	0.906688	0.906688
Q9Z0J4	NOS1_MOUSE	Nos1	Nitric oxide synthase, brain (EC 1.14.13.39) (Constitutive NOS) (NC-NOS) (NOS type I) (Neuronal NOS) (N-NOS) (nNOS) (Peptidyl-cysteine S-nitrosylase NOS1) (bNOS)	6.24066	5.77772	5.17298	6.85844	7.17076	6.22884	5.22006	6.298	5.32095	6.24066	0.338				4.53965	0	0	Mitochondrial proteins		1429	3.87706	3.27323	7.16	15.4	-0.466	0.423511	0.673072	0.516268	1.1801	1.64495	0.504927	0.950722	1.67462	1.06644			0.989473	0.951091	0.966217	0.733861	0.715381	0.979884	0.713128	0.928033	0.928033
Q9Z1G3	VATC1_MOUSE	Atp6v1c1 Atp6c Atp6c1 Vatc	V-type proton ATPase subunit C 1 (V-ATPase subunit C 1) (Vacuolar proton pump subunit C 1)	8.41284	8.1182	8.03224	9.39519	9.95869	8.51503	9.52941	9.46947	8.44403	8.41284	0.529			2.13528		0	0	Synapse	Synaptic vesicle proteins	382	5.27686	3.83518	7.46	2.9	-0.297	0.167883	0.502939	0.406588	0.488127	0.710658	0.407237	0.480487	0.606548	0.391575			0.996263	0.974093	0.986786	0.976359	0.965885	0.981449	0.977754	0.968598	0.968598
Q9Z1Z2	STRAP_MOUSE	Strap Unrip	Serine-threonine kinase receptor-associated protein (UNR-interacting protein)	3.98853	4.04257	3.90197	5.35912	5.53992	3.71659	4.79509	4.61086	3.49445	3.98853	0.1075			1.14008		0	0			350	5.72881	3.30814	5.12	13.1	-0.335	0.273036	0.411074	0.276269	0.626895	0.89841	0.894572	0.745536	1.87441	1.18543			0.98009	0.964782	0.985048	0.825238	0.94119	0.801152	0.893956	0.932693	0.932693
Q9Z204	HNRPC_MOUSE	Hnrnpc Hnrpc	Heterogeneous nuclear ribonucleoproteins C1/C2 (hnRNP C1/C2)	3.98688	3.52858	7.53285	0.173312		7.30451	1.41243		7.70716	3.98688	0.1075	4.46349	4.00375	1.72198		0	0	Nucleic acid-binding proteins		313	6.03114	3.56467	5.05	50.2	-0.965	0.405377	0.978903	0.515416			0.61646	1.25927		0.425855	0.685259	0.560666	0.965975	0.928385	0.975162			0.992212				0.976897
Q9Z2I0	LETM1_MOUSE	Letm1	Mitochondrial proton/calcium exchanger protein (Leucine zipper-EF-hand-containing transmembrane protein 1)	20.4391	23.868	18.4114	23.7869	23.5384	22.0044	23.9858	23.3878	21.7532	20.4391	0.8405			12.7452		0	0	Mitochondrial proteins	Mitochondrial inner membrane	738	6.00925	3.57715	6.53	13.1	-0.422	0.569988	3.49684	0.513683	0.801413	2.9163	0.935841	0.935478	1.17791	0.826851			0.988108	0.983266	0.994245	0.976114	0.91353	0.980174	0.978165	0.971855	0.971855
Q9Z2U1	PSA5_MOUSE	Psma5	Proteasome subunit alpha type-5 (EC 3.4.25.1) (Macropain zeta chain) (Multicatalytic endopeptidase complex zeta chain) (Proteasome zeta chain)	7.69034	8.52544	7.81231	9.62715		9.22968	10.3839	9.31055	8.27649	7.69034	0.4705			3.79063	6.21141	0	0	Proteasome		241	4.77638	2.6721	4.79	4.6	-0.107	0.329628	1.47068	0.499918	0.721166		0.700731	0.710373	0.822122	0.638989			0.991838	0.958348	0.982996	0.8869		0.969916	0.960885	0.974531	0.974531
Q9Z2W0	DNPEP_MOUSE	Dnpep	Aspartyl aminopeptidase (EC 3.4.11.21)	9.5036	9.06024	13.5158	11.5607	13.1776		14.3683	13.1219	13.5708	9.5036	0.601			5.27204	9.78403	0	0			473						1.93304	0.568598	1.84091	1.94218	0.770892		1.86984	0.673963	1.01512				0.953042			0.999667		0.629214	0.952523	0.952523
A2AGT5	CKAP5_MOUSE	Ckap5	Cytoskeleton-associated protein 5	3.47658	3.54113	3.38897	3.1874	4.01243	3.72494	3.70534	3.72076	3.50423	3.47658	0.0785					0	0	Cytoskeletal proteins	Microtubule-associated proteins	2032	5.04567		7.96	23.1		0.164281	0.42011	0.265787	0.578048	0.68329	0.268168	0.298695	0.419965	0.235665			0.990617	0.961796	0.982402	0.803463	0.943743	0.981256	0.972443	0.95348	0.95348
A2AJA9	AJM1_MOUSE	Ajm1 Gm996	Apical junction component 1 homolog	14.183	16.9822	12.0748	16.5038	17.1129	20.4072	14.472	15.6827	15.2324	14.183	0.9075					0	1			974							1.66173		1.74587	2.07897		2.53693	1.11479	3.15199				0.833388			0.825811		0.678365	0.945179	0.945179
A2APV2	FMNL2_MOUSE	Fmnl2 Kiaa1902 Man	Formin-like protein 2 (Protein Man)	6.78964	6.8753	6.76005	7.31257	7.85057	7.57075	7.31727	7.62932	7.72532	6.78964	0.3935					0	0	Phosphatases and regulators		1086		2.76567	7.53	17.6	-0.524	1.13616	1.30936	1.2727	0.658167	0.855969	0.72682	0.508707	1.30131	0.473791			0.976729	0.97852	0.806021	0.804124	0.883026	0.958168	0.921444	0.818974	0.818974
B1AXV0	FRS1L_MOUSE	Frrs1l	DOMON domain-containing protein FRRS1L (Ferric-chelate reductase 1-like protein)	7.38994	5.80086	5.45563	9.24312	9.4503	7.4803	8.80667	11.4649	6.3412	7.38994	0.4405					0	0			293						1.06977			0.718232	2.88272	5.64779	0.735017		1.15933			0.689283			0.744329			0.854773
B1AZP2	DLGP4_MOUSE	Dlgap4 Kiaa0964 Sapap4	Disks large-associated protein 4 (DAP-4) (PSD-95/SAP90-binding protein 4) (SAP90/PSD-95-associated protein 4) (SAPAP-4)	6.63079	8.15851	6.74188	4.6592	6.42473	5.54854	5.18937	5.08945	5.27198	6.63079	0.38					0	0	Synapse	Postsynaptic active zone	992		3.99374	7.08	60.4	-0.783	0.962814	1.62898	1.34876	0.646738	0.825707	0.502875	0.41111	0.445739	0.655483			0.943444	0.978584	0.977916	0.793325	0.95681	0.979632	0.967534	0.962694	0.962694
B2RSH2	GNAI1_MOUSE	Gnai1 Gnai-1	Guanine nucleotide-binding protein G(i) subunit alpha-1 (Adenylate cyclase-inhibiting G alpha protein)	21.3786	20.1646	12.1823	20.4057	20.3827	14.806	20.0438	20.3152	15.2758	21.3786	0.882					0	0	GTPases and regulators		354		3.52673	5.97	3.1	-0.328	0.385484	0.716363	0.693767	0.542085	0.708311	0.543768	0.454766	0.531878	0.390298			0.995756	0.991877	0.993036	0.969839	0.984319	0.98468	0.991803	0.990173	0.990173
B2RXC1	TPC11_MOUSE	Trappc11	Trafficking protein particle complex subunit 11	6.56705	5.78228	5.56097	8.50784	7.07467	6.06478	7.52698	8.41472	6.85089	6.56705	0.3745					0	0			1133		3.31345	7.58	1.8	-0.134	1.67569	1.0368	0.652757	3.03092	8.32724	16.0423	1.23731	1.8531				0.942192	0.956013	0.886347	0.849455		0.826726	0.749078	0.883396	0.883396
B9EKR1	PRPTZ_MOUSE	Ptprz1	Receptor-type tyrosine-protein phosphatase zeta (R-PTP-zeta) (EC 3.1.3.48)	16.2189	13.5386	8.68487	7.41197	9.88462	6.41325	9.68875	11.0972	5.65225	16.2189	0.839					0	0	Phosphatases and regulators		2312	5.54454	3.344	4.88	24.9	-0.392	2.41794	1.31504	0.427847	41.0402		1.24079	0.631343	0.750401	0.718418			0.73332	0.895823	0.982542			0.892133	0.906568
D3YZU1	SHAN1_MOUSE	Shank1	SH3 and multiple ankyrin repeat domains protein 1 (Shank1)	14.1562	14.1937	17.064	14.0449	15.0422	15.6025	14.9636	14.4078	16.5028	14.1562	0.8015					0	0	Synapse	Postsynaptic proteins	2167	3.91138	3.98847	8.34	57.1	-0.559	1.46109	1.07231	1.89815	0.540086	0.813557	1.40501	0.530254	0.575699	0.542994			0.868045	0.951291	0.867285	0.981341	0.976011	0.884627	0.982721	0.981314	0.981314
E9PUL5	PRRT2_MOUSE	Prrt2	Proline-rich transmembrane protein 2 (Dispanin subfamily B member 3) (DSPB3)	14.035	14.0262	11.5469	14.0435	14.5831	11.5222	14.2392	14.0011	11.7547	14.035	0.7985					0	0			346	7.33314	2.64836	4.63	76.9	-0.576	0.344352	0.515569	0.372429	0.438999	0.505043	0.267154	0.279644	0.492051	0.194889			0.991787	0.989847	0.992325	0.980187	0.988047	0.994656	0.994646	0.986767	0.986767
F8VPU2	FARP1_MOUSE	Farp1	FERM, ARHGEF and pleckstrin domain-containing protein 1 (FERM, RhoGEF and pleckstrin domain-containing protein 1)	6.20196	6.27031	6.60405	5.95504	6.39499	7.74335	6.36841	6.59156	8.40915	6.20196	0.3345					0	0			1048	3.62216	3.35295	7.88	27.8	-0.534	0.202903	0.48149	1.84345	0.731975	0.754318	0.865442	0.284733	0.592995	0.591791			0.995256	0.975263	0.764822	0.790299	0.953786	0.968563	0.986163	0.960254	0.960254
G5E829	AT2B1_MOUSE	Atp2b1	Plasma membrane calcium-transporting ATPase 1 (PMCA1) (EC 3.6.3.8) (Plasma membrane calcium ATPase isoform 1) (Plasma membrane calcium pump isoform 1)	14.2908	13.5218	16.5353	13.7095	13.6791	16.477	13.6272	13.448	16.8579	14.2908	0.805					0	0	Synapse		1220	6.94735	3.63114	5.9	15.6	-0.167	0.337328	0.524801	0.458648	0.429265	0.483109	0.509909	0.363707	0.414993	0.466921			0.992808	0.984426	0.992877	0.98662	0.98636	0.987773	0.991088	0.988821	0.988821
O08547	SC22B_MOUSE	Sec22b Sec22l1	Vesicle-trafficking protein SEC22b (ER-Golgi SNARE of 24 kDa) (ERS-24) (ERS24) (SEC22 vesicle-trafficking protein homolog B) (SEC22 vesicle-trafficking protein-like 1) (mSec22b)	6.59854	7.92545	10.3759	6.22619		7.79072	6.12734	8.71735	7.22871	6.59854	0.3775				7.02208	0	0	Endoplasmic reticulum		215	4.44453	3.10175	8.51	8.8	-0.182	1.75281	1.27061	2.93717	0.779438		1.55691	0.378344	1.70817	0.469241			0.76245	0.918178	0.36562	0.85756		0.946914	0.978727	0.904828	0.904828
O08688	CAN5_MOUSE	Capn5 Ncl3	Calpain-5 (EC 3.4.22.-) (New calpain 3) (nCL-3)	8.72367	7.95704	7.85605	8.83238	8.84106	14.3615	8.75511	8.24669	9.70254	8.72367	0.553					1	0			640	4.26467	3.41913	7.35	5.9	-0.492	1.02803	0.359432		0.500072	0.366492		0.437971	0.620636	0.921491			0.938479	0.984443		0.895847	0.990513		0.972411	0.962475	0.962475
O08795	GLU2B_MOUSE	Prkcsh	Glucosidase 2 subunit beta (80K-H protein) (Glucosidase II subunit beta) (Protein kinase C substrate 60.1 kDa protein heavy chain) (PKCSH)	6.72629	8.71847	7.68836	5.85496		7.95285	6.70188	4.32631	6.72556	6.72629	0.3875			1.83435		1	0			521		3.43217	4.47	39	-0.925	0.422507	2.09143	0.575096	1.40874		0.915729	0.606922	1.15522	1.47496			0.988596		0.985049	0.705806		0.967075	0.924791	0.908587	0.908587
O08917	FLOT1_MOUSE	Flot1	Flotillin-1	17.9434	18.6874	11.7822	17.3071	17.7111	13.5004	17.5844	18.2398	13.39	17.9434	0.8675					0	0	Endocytic proteins		428	5.01319	3.64473	7.15	2.6	-0.355	1.20855	0.846493	1.48254	1.43588	0.308987	0.737292	0.382411	0.634703	0.582876			0.841653	0.964323	0.767781	0.837156	0.996463	0.961841	0.992027	0.980103	0.980103
O08989	RASM_MOUSE	Mras Xras	Ras-related protein M-Ras (Muscle and microspikes Ras) (Ras-related protein R-Ras3) (X-Ras)	6.34377	6.12579	6.4457	6.86368	6.22306	6.44506	6.54524	6.48275	6.46774	6.34377	0.3495					0	1	Small GTPases and related proteins		208	5.79889	4.06882	8.77	18.3	-0.47	0.473513	0.468436	1.75491	0.360902	1.78545	0.576745	0.291947	0.224324	0.294034			0.951704	0.984749	0.791402	0.923142	0.915889	0.97682	0.980052	0.989326	0.989326
O35098	DPYL4_MOUSE	Dpysl4 Crmp3 Ulip4	Dihydropyrimidinase-related protein 4 (DRP-4) (Collapsin response mediator protein 3) (CRMP-3) (UNC33-like phosphoprotein 4) (ULIP-4)	22.0651	21.7614	21.1373	29.7444	28.4472	25.1724	27.7915	28.6112	24.4435	22.0651	0.924					0	0	Phosphatases and regulators		572	5.68059		6.98	15.2		0.861053	1.14857	0.528482	1.50179	3.43141	0.974418	1.69025	1.5606	1.60516			0.95406	0.979865	0.993337	0.918168	0.915551	0.97321	0.913519	0.909058	0.909058
[truncated: 2,888 more rows]
[truncated: 37 more columns]
